# Supplementary material for: Syntheses and crystal structures of the quaternary thio­germanates Cu4FeGe2S7 and Cu4CoGe2S7
Source: Acta Crystallogr E Crystallogr Commun. 2020 Jun 19;76(Pt 7):1117–21. doi: 10.1107/S2056989020007872 (PMC7336805; doi:10.1107/S2056989020007872)
Supplement: Supplementary file 1 [file e-76-01117-sup1.cif]

##############################################################################
#                                                                            #
# This CIF contains the data in a paper accepted for publication in          #
# Acta Crystallographica Section E. It conforms to the requirements of       #
# Notes for Authors for Acta Crystallographica Section E, and has been       #
# peer reviewed under the auspices of the IUCr Commission on Journals.       #
#                                                                            #
# Full details of the Crystallographic Information File format               #
# are given in the paper "The Crystallographic Information File (CIF):       #
# a New Standard Archive File for Crystallography" by S. R. Hall, F. H.      #
# Allen and I. D. Brown [Acta Cryst. (1991), A47, 655-685].                  #
#                                                                            #
# The current version of the core CIF dictionary is obtainable from          #
# ftp://ftp.iucr.org/pub/cif_core.dic.                                       #
#                                                                            #
# Software is freely available for graphical display of the structure(s)     #
# in this CIF. For information consult the CIF software page                 #
# http://www.iucr.org/resources/cif/software.                                #
#                                                                            #
# This file may be used for bona fide research purposes within the           #
# scientific community so long as proper attribution is given to the journal # 
# article from which it was obtained.                                        #
#                                                                            #
##############################################################################
data_I
_audit_creation_method     'SHELXL-2018/3'
_chemical_name_systematic
;
Tetracopper iron digermanium heptasulfide
;
_chemical_name_common     ?
_chemical_formula_moiety     'Cu4 Fe Ge2 S7'
_chemical_formula_sum     'Cu4 Fe Ge2 S7'
_chemical_formula_iupac     'Cu4 Fe Ge2 S7'
_chemical_formula_weight     679.61
_chemical_melting_point     ?
_chemical_absolute_configuration     ?
_space_group_crystal_system     monoclinic
_space_group_name_H-M_alt     'C 2'
_space_group_name_Hall     'C 2y'
loop_
    _space_group_symop_operation_xyz
    'x, y, z'
    '-x, y, -z'
    'x+1/2, y+1/2, z'
    '-x+1/2, y+1/2, -z'
_cell_length_a     11.7405(6)
_cell_length_b     5.3589(2)
_cell_length_c     8.3420(4)
_cell_angle_alpha     90
_cell_angle_beta     98.661(3)
_cell_angle_gamma     90
_cell_volume     518.86(4)
_cell_formula_units_Z     2
_cell_measurement_reflns_used     4891
_cell_measurement_theta_min     4.1805
_cell_measurement_theta_max     31.3595
_cell_measurement_temperature     296(2)
_exptl_crystal_description     irregular
_exptl_crystal_colour     grey
_exptl_crystal_size_max     0.082
_exptl_crystal_size_mid     0.078
_exptl_crystal_size_min     0.031
_exptl_crystal_density_diffrn     4.350
_exptl_crystal_density_meas     ?
_exptl_crystal_density_method     ?
_exptl_crystal_F_000     636
_exptl_absorpt_coefficient_mu     16.457
_exptl_absorpt_correction_type     multi-scan
_exptl_absorpt_process_details
;
(SADABS; Sheldrick, 2002)
;
_exptl_absorpt_correction_T_min     0.2456
_exptl_absorpt_correction_T_max     0.4352
_diffrn_ambient_temperature     296(2)
_diffrn_source     ?
_diffrn_radiation_type     MoK\a
_diffrn_radiation_wavelength     0.71073
_diffrn_measurement_device_type     'Bruker SMART APEXII'
_diffrn_measurement_method     '\f and \w Scans'
_diffrn_detector_area_resol_mean     ?
_diffrn_reflns_number     2258
_diffrn_reflns_av_R_equivalents     0.0207
_diffrn_reflns_av_unetI/netI     0.0379
_diffrn_reflns_theta_min     2.470
_diffrn_reflns_theta_max     27.453
_diffrn_reflns_theta_full     25.242
_diffrn_measured_fraction_theta_max     0.998
_diffrn_measured_fraction_theta_full     0.998
_diffrn_reflns_limit_h_min     -15
_diffrn_reflns_limit_h_max     15
_diffrn_reflns_limit_k_min     -6
_diffrn_reflns_limit_k_max     6
_diffrn_reflns_limit_l_min     -10
_diffrn_reflns_limit_l_max     10
_refine_special_details
;
 Refined as a two-component inversion twin
;
_reflns_number_total     1187
_reflns_number_gt     994
_reflns_threshold_expression     'I > 2\s(I)'
_refine_ls_structure_factor_coef     Fsqd
_refine_ls_matrix_type     full
_refine_ls_R_factor_all     0.0420
_refine_ls_R_factor_gt     0.0339
_refine_ls_wR_factor_gt     0.0872
_refine_ls_wR_factor_ref     0.0938
_refine_ls_goodness_of_fit_ref     1.064
_refine_ls_restrained_S_all     1.064
_refine_ls_number_reflns     1187
_refine_ls_number_parameters     67
_refine_ls_number_restraints     1
_refine_ls_hydrogen_treatment     undef
_refine_ls_weighting_scheme     calc
_refine_ls_weighting_details
                      'w=1/[\s^2^(Fo^2^)+(0.0315P)^2^] where P=(Fo^2^+2Fc^2^)/3'
_atom_sites_solution_hydrogens     .
_atom_sites_solution_primary     direct
_atom_sites_solution_secondary     ?
_refine_ls_shift/su_max     0.000
_refine_ls_shift/su_mean     0.000
_refine_diff_density_max     0.747
_refine_diff_density_min     -0.889
_refine_ls_extinction_method
;
SHELXL-2018/3 (Sheldrick 2018)
;
_refine_ls_extinction_coef     0.0123(9)
_refine_ls_extinction_expression
                                  'Fc^*^=kFc[1+0.001xFc^2^\l^3^/sin(2\q)]^-1/4^'
_refine_ls_abs_structure_details
;
Flack (1983)
;
_refine_ls_abs_structure_Flack     0.06(3)
loop_
    _atom_type_symbol
    _atom_type_description
    _atom_type_scat_dispersion_real
    _atom_type_scat_dispersion_imag
    _atom_type_scat_source
    'S' 'S' 0.1246 0.1234
                         'International Tables Vol C Tables 4.2.6.8 and 6.1.1.4'
    'Fe' 'Fe' 0.3463 0.8444
                         'International Tables Vol C Tables 4.2.6.8 and 6.1.1.4'
    'Cu' 'Cu' 0.3201 1.2651
                         'International Tables Vol C Tables 4.2.6.8 and 6.1.1.4'
    'Ge' 'Ge' 0.1547 1.8001
                         'International Tables Vol C Tables 4.2.6.8 and 6.1.1.4'
_computing_data_collection
;
SMART (Bruker, 1998)
;
_computing_cell_refinement
;
SAINT (Bruker, 1998)
;
_computing_data_reduction
;
SAINT (Bruker, 1998)
;
_computing_structure_solution
;
SHELXS97 (Sheldrick, 2008)
;
_computing_structure_refinement
;
<i>SHELXL2018/3</i> (Sheldrick, 2015)
;
_computing_molecular_graphics
;
CrystalMaker (Palmer, 2014)
;
_computing_publication_material
;
<i>SHELXL2018/3</i> (Sheldrick, 2015)
;
loop_
    _atom_site_type_symbol
    _atom_site_label
    _atom_site_fract_x
    _atom_site_fract_y
    _atom_site_fract_z
    _atom_site_U_iso_or_equiv
    _atom_site_adp_type
    _atom_site_calc_flag
    _atom_site_occupancy
    _atom_site_disorder_assembly
    _atom_site_disorder_group
    Cu Cu1 0.64298(8) 0.2054(3) 0.93484(11) 0.0174(7) Uani d 1 . .
    Cu Cu2 0.71147(8) 0.7098(2) 0.64229(10) 0.0165(6) Uani d 1 . .
    Fe Fe 1.000000 0.7200(6) 0.500000 0.0112(6) Uani d 1 . .
    Ge Ge 0.42524(6) 0.7285(3) 0.78371(7) 0.0092(3) Uani d 1 . .
    S S1 1.000000 0.9789(6) 1.000000 0.0091(6) Uani d 1 . .
    S S2 0.56834(15) 0.9593(5) 0.71791(18) 0.0111(6) Uani d 1 . .
    S S3 0.78390(14) 0.4527(4) 0.85310(17) 0.0091(6) Uani d 1 . .
    S S4 0.85688(15) 0.9704(5) 0.58180(19) 0.0101(5) Uani d 1 . .
loop_
    _atom_site_aniso_label
    _atom_site_aniso_U_11
    _atom_site_aniso_U_22
    _atom_site_aniso_U_33
    _atom_site_aniso_U_12
    _atom_site_aniso_U_13
    _atom_site_aniso_U_23
    Cu1 0.0171(6) 0.0169(15) 0.0184(6) -0.0019(5) 0.0032(4) 0.0025(5)
    Cu2 0.0171(6) 0.0142(13) 0.0185(6) 0.0005(8) 0.0037(4) 0.0017(4)
    Fe 0.0115(8) 0.0137(17) 0.0093(7) 0.000 0.0041(6) 0.000
    Ge 0.0080(5) 0.0100(8) 0.0096(5) -0.0009(8) 0.0018(3) -0.0007(4)
    S1 0.0095(13) 0.0093(16) 0.0087(11) 0.000 0.0014(9) 0.000
    S2 0.0089(11) 0.0128(15) 0.0120(9) -0.0029(10) 0.0030(7) 0.0009(9)
    S3 0.0081(11) 0.0076(14) 0.0122(9) 0.0004(8) 0.0033(8) -0.0003(8)
    S4 0.0101(10) 0.0094(13) 0.0107(9) -0.0012(7) 0.0010(7) -0.0004(10)
_geom_special_details
;
 All esds (except the esd in the dihedral angle between two l.s. planes)
 are estimated using the full covariance matrix.  The cell esds are taken
 into account individually in the estimation of esds in distances, angles
 and torsion angles; correlations between esds in cell parameters are only
 used when they are defined by crystal symmetry.  An approximate (isotropic)
 treatment of cell esds is used for estimating esds involving l.s. planes.
;
loop_
    _geom_bond_atom_site_label_1
    _geom_bond_atom_site_label_2
    _geom_bond_site_symmetry_2
    _geom_bond_distance
    _geom_bond_publ_flag
    Cu1 S3 4_647 2.290(2) y
    Cu1 S3 . 2.302(2) y
    Cu1 S2 1_545 2.303(2) y
    Cu1 S1 3_445 2.353(2) y
    Cu2 S3 . 2.294(2) y
    Cu2 S2 . 2.309(2) y
    Cu2 S4 4_646 2.309(2) y
    Cu2 S4 . 2.319(2) y
    Fe S4 2_756 2.331(3) y
    Fe S4 . 2.331(3) y
    Fe S2 4_646 2.337(3) y
    Fe S2 3_545 2.337(3) y
    Ge S3 3_455 2.196(2) y
    Ge S2 . 2.221(2) y
    Ge S4 3_445 2.233(2) y
    Ge S1 3_445 2.3107(19) y
loop_
    _geom_angle_atom_site_label_1
    _geom_angle_atom_site_label_2
    _geom_angle_atom_site_label_3
    _geom_angle_site_symmetry_1
    _geom_angle_site_symmetry_3
    _geom_angle
    _geom_angle_publ_flag
    S3 Cu1 S3 4_647 . 111.52(5) ?
    S3 Cu1 S2 4_647 1_545 108.81(12) ?
    S3 Cu1 S2 . 1_545 107.60(6) ?
    S3 Cu1 S1 4_647 3_445 112.79(6) ?
    S3 Cu1 S1 . 3_445 106.23(13) ?
    S2 Cu1 S1 1_545 3_445 109.75(6) ?
    S3 Cu2 S2 . . 109.84(6) ?
    S3 Cu2 S4 . 4_646 109.30(11) ?
    S2 Cu2 S4 . 4_646 111.38(6) ?
    S3 Cu2 S4 . . 109.17(7) ?
    S2 Cu2 S4 . . 107.49(11) ?
    S4 Cu2 S4 4_646 . 109.62(5) ?
    S4 Fe S4 2_756 . 109.72(19) ?
    S4 Fe S2 2_756 4_646 107.13(6) ?
    S4 Fe S2 . 4_646 113.18(6) ?
    S4 Fe S2 2_756 3_545 113.18(6) ?
    S4 Fe S2 . 3_545 107.13(6) ?
    S2 Fe S2 4_646 3_545 106.58(17) ?
    S3 Ge S2 3_455 . 112.97(13) ?
    S3 Ge S4 3_455 3_445 109.74(6) ?
    S2 Ge S4 . 3_445 110.97(6) ?
    S3 Ge S1 3_455 3_445 108.92(5) ?
    S2 Ge S1 . 3_445 107.64(6) ?
    S4 Ge S1 3_445 3_445 106.34(12) ?
    Ge S1 Ge 4_657 3 109.23(13) ?
    Ge S1 Cu1 4_657 4_657 112.37(4) ?
    Ge S1 Cu1 3 4_657 109.92(4) ?
    Ge S1 Cu1 4_657 3 109.92(4) ?
    Ge S1 Cu1 3 3 112.37(4) ?
    Cu1 S1 Cu1 4_657 3 102.96(15) ?
    Ge S2 Cu1 . 1_565 109.71(8) ?
    Ge S2 Cu2 . . 110.72(12) ?
    Cu1 S2 Cu2 1_565 . 109.87(7) ?
    Ge S2 Fe . 3_455 109.96(9) ?
    Cu1 S2 Fe 1_565 3_455 108.33(14) ?
    Cu2 S2 Fe . 3_455 108.21(7) ?
    Ge S3 Cu1 3_545 4_657 108.48(7) ?
    Ge S3 Cu2 3_545 . 109.52(7) ?
    Cu1 S3 Cu2 4_657 . 106.84(11) ?
    Ge S3 Cu1 3_545 . 111.62(11) ?
    Cu1 S3 Cu1 4_657 . 108.31(7) ?
    Cu2 S3 Cu1 . . 111.89(8) ?
    Ge S4 Cu2 3 4_656 107.94(11) ?
    Ge S4 Cu2 3 . 113.68(8) ?
    Cu2 S4 Cu2 4_656 . 109.46(7) ?
    Ge S4 Fe 3 . 112.60(9) ?
    Cu2 S4 Fe 4_656 . 105.12(7) ?
    Cu2 S4 Fe . . 107.68(14) ?
_shelx_space_group_comment
;
The symmetry employed for this shelxl refinement is uniquely defined
by the following loop, which should always be used as a source of
symmetry information in preference to the above space-group names.
They are only intended as comments.
;
_shelx_estimated_absorpt_T_min     0.346
_shelx_estimated_absorpt_T_max     0.629
_shelx_hkl_file
;
   0  -2 -12    9.66    1.75
   2  -2 -12    1.27    0.92
   1  -1 -12   71.93    4.71
   3  -1 -12    3.75    1.21
   5  -1 -12    1.19    0.95
   2   0 -12    2.81    1.02
   4   0 -12   -0.09    0.75
   6   0 -12    0.08    0.75
   3   1 -12    3.38    1.20
   5   1 -12    0.02    0.80
   4   2 -12    0.48    0.82
  -3  -3 -11    5.43    1.20
  -1  -3 -11    6.20    1.39
   1  -3 -11   -0.06    0.54
   3  -3 -11    1.59    0.89
   5  -3 -11   69.92    5.07
  -2  -2 -11  152.15    8.08
   0  -2 -11    3.02    0.99
   2  -2 -11    0.70    0.72
   4  -2 -11    1.23    0.80
   6  -2 -11    3.20    1.15
   8  -2 -11    0.74    0.78
  -5  -1 -11    0.22    0.66
  -1  -1 -11    1.34    0.75
   1  -1 -11    0.24    0.50
   3  -1 -11   -0.11    0.56
   5  -1 -11  102.46    5.94
   7  -1 -11    5.06    1.47
   9  -1 -11    0.75    0.93
  -4   0 -11    0.73    0.69
   0   0 -11    6.33    1.28
   2   0 -11    0.61    0.64
   4   0 -11   12.03    1.94
   6   0 -11   -0.21    0.65
   8   0 -11   -0.16    0.61
  10   0 -11    0.74    1.04
  -5   1 -11    0.44    0.70
   1   1 -11   -0.19    0.53
   3   1 -11    0.47    0.70
   5   1 -11   81.10    5.42
   7   1 -11    5.64    1.38
   9   1 -11    1.90    0.98
  -4   2 -11    0.35    0.68
   4   2 -11    0.71    0.73
  -4  -4 -10    2.52    0.97
  -2  -4 -10   -0.01    0.53
   0  -4 -10    3.41    1.02
   2  -4 -10  152.42    8.29
   4  -4 -10    4.00    1.21
   6  -4 -10    1.01    0.84
  -5  -3 -10   76.66    3.21
  -3  -3 -10    7.91    1.35
  -1  -3 -10    0.35    0.57
   1  -3 -10    2.31    0.84
   3  -3 -10    0.24    0.55
   5  -3 -10    0.19    0.60
   7  -3 -10    0.43    0.68
   9  -3 -10   82.91    5.37
  -6  -2 -10    7.70    1.36
  -4  -2 -10    0.93    0.49
  -2  -2 -10    0.05    0.44
   0  -2 -10    1.12    0.62
   2  -2 -10   22.04    2.06
   4  -2 -10    4.22    1.08
   6  -2 -10    2.76    0.94
   8  -2 -10    7.51    1.57
  10  -2 -10    1.65    0.92
  -7  -1 -10    1.50    0.67
  -5  -1 -10   96.30    5.46
  -3  -1 -10    4.21    1.02
  -1  -1 -10    0.76    0.60
   1  -1 -10    5.78    1.15
   3  -1 -10    4.11    1.02
   5  -1 -10    0.67    0.62
   7  -1 -10    0.74    0.63
   9  -1 -10   95.22    6.53
  11  -1 -10    3.38    1.15
  -6   0 -10    0.11    0.51
  -4   0 -10    4.07    1.00
   0   0 -10    0.14    0.42
   2   0 -10  272.68   14.01
   4   0 -10    4.71    1.14
   6   0 -10    0.60    0.58
   8   0 -10    0.34    0.59
  10   0 -10    4.05    1.24
  12   0 -10    0.55    0.76
  -7   1 -10    0.75    0.64
  -5   1 -10  104.99    5.46
  -3   1 -10    3.35    0.95
   1   1 -10    4.44    1.06
   3   1 -10    2.94    0.85
   5   1 -10    0.29    0.59
  -6   2 -10    5.46    1.05
  -4   2 -10    2.02    0.77
   2   2 -10   19.76    2.21
  -5   3 -10   67.37    4.63
  -3   3 -10    4.80    1.10
  -4   4 -10    1.14    0.83
  -2   4 -10    0.41    0.48
   0   4 -10    1.17    0.83
   2   4 -10  139.32    8.12
   1   5 -10    3.37    1.73
   3   5 -10    5.74    1.64
  -3  -5  -9    0.86    1.07
  -1  -5  -9   61.56    4.01
   1  -5  -9    7.42    1.50
   3  -5  -9    0.60    0.69
   5  -5  -9    6.21    1.46
   7  -5  -9   -0.17    0.77
  -6  -4  -9    4.07    1.12
  -4  -4  -9    0.19    0.42
  -2  -4  -9    7.69    1.32
   0  -4  -9    3.64    1.05
   2  -4  -9    0.39    0.55
   4  -4  -9    0.12    0.51
   6  -4  -9   14.20    2.06
   8  -4  -9    3.69    1.14
  10  -4  -9    2.80    1.18
  -7  -3  -9    4.81    1.05
  -5  -3  -9    0.52    0.40
  -3  -3  -9    3.04    0.89
  -1  -3  -9  122.02    7.19
   1  -3  -9    5.32    1.09
   3  -3  -9    1.26    0.63
   5  -3  -9    5.61    1.16
   7  -3  -9    5.56    1.27
   9  -3  -9    1.26    0.87
  11  -3  -9    0.83    0.82
  -8  -2  -9  140.81    7.28
  -6  -2  -9    3.70    0.90
  -4  -2  -9    1.61    0.46
  -2  -2  -9    1.52    0.61
   0  -2  -9    3.98    0.90
   2  -2  -9    0.03    0.31
   4  -2  -9    1.35    0.61
   6  -2  -9  277.97   13.88
   8  -2  -9    5.16    1.33
  10  -2  -9   -0.04    0.61
  12  -2  -9    0.22    0.70
  -7  -1  -9    1.10    0.58
  -5  -1  -9    0.46    0.52
  -3  -1  -9   -0.10    0.26
  -1  -1  -9  175.80    8.71
   1  -1  -9    6.66    1.13
   3  -1  -9    1.41    0.62
   5  -1  -9    6.79    1.27
   7  -1  -9    2.20    0.84
   9  -1  -9    1.49    0.78
  11  -1  -9    0.15    0.56
  13  -1  -9   65.98    4.66
  -8   0  -9   10.97    1.40
  -6   0  -9    6.86    1.11
  -4   0  -9   -0.15    0.39
  -2   0  -9   13.05    1.57
   0   0  -9   -0.23    0.31
   2   0  -9   -0.15    0.33
   4   0  -9    0.43    0.47
   6   0  -9   32.92    2.72
   8   0  -9    3.94    1.09
  10   0  -9    4.26    1.16
  14   0  -9    0.49    0.81
  -7   1  -9    0.74    0.46
  -5   1  -9    0.49    0.47
  -3   1  -9    0.77    0.52
  -1   1  -9  168.79    8.63
   1   1  -9    8.02    1.21
   3   1  -9    1.53    0.64
 -10   2  -9    0.30    1.13
  -8   2  -9  142.29    5.32
  -6   2  -9    3.29    0.62
  -4   2  -9    1.05    0.43
  -2   2  -9    0.32    0.34
   0   2  -9    2.71    0.70
  -7   3  -9    5.81    0.82
  -5   3  -9    0.02    0.32
  -3   3  -9    4.27    0.70
  -1   3  -9  148.09    5.26
   1   3  -9    4.37    1.00
   3   3  -9    1.19    0.59
   5   3  -9    5.14    1.15
   7   3  -9    6.84    1.55
  -6   4  -9    4.97    1.30
  -4   4  -9    0.24    0.38
  -2   4  -9    7.20    0.90
   0   4  -9    6.92    1.33
   2   4  -9    0.31    0.53
   4   4  -9    0.99    0.69
   6   4  -9   13.60    2.06
   8   4  -9    2.93    1.16
  10   4  -9    2.53    1.40
  -3   5  -9    0.55    0.69
  -1   5  -9   54.46    2.76
   1   5  -9    6.24    1.40
   3   5  -9    0.31    0.66
   5   5  -9    6.14    1.53
   7   5  -9    0.31    0.86
   2  -6  -8    8.59    1.58
   4  -6  -8    5.01    1.51
  -5  -5  -8    3.08    0.70
  -3  -5  -8    8.07    1.48
  -1  -5  -8   -0.08    0.42
   1  -5  -8    4.07    1.11
   3  -5  -8   98.27    6.16
   5  -5  -8    1.81    0.83
   7  -5  -8    0.66    0.74
   9  -5  -8    3.60    1.23
  -8  -4  -8    0.60    0.73
  -6  -4  -8    3.61    0.68
  -4  -4  -8  195.03    6.96
  -2  -4  -8    4.28    0.97
   0  -4  -8    1.09    0.62
   2  -4  -8    0.30    0.47
   4  -4  -8    3.48    0.93
   6  -4  -8   -0.13    0.49
   8  -4  -8    5.08    1.26
  10  -4  -8  149.98    8.79
  -7  -3  -8    0.80    0.42
  -5  -3  -8    3.17    0.60
  -3  -3  -8   -0.01    0.26
  -1  -3  -8    0.64    0.46
   1  -3  -8   -0.01    0.37
   3  -3  -8  179.50    9.06
   5  -3  -8    7.27    1.18
   7  -3  -8    1.44    0.70
   9  -3  -8    3.77    1.02
  11  -3  -8   -0.46    0.55
 -10  -2  -8    0.92    0.55
  -8  -2  -8    1.70    0.59
  -6  -2  -8    0.34    0.27
  -4  -2  -8   28.08    1.55
  -2  -2  -8    9.24    0.88
   0  -2  -8    0.55    0.40
   2  -2  -8   12.08    1.48
   4  -2  -8    0.73    0.43
   6  -2  -8    1.67    0.63
   8  -2  -8   -0.10    0.46
  10  -2  -8   19.72    2.46
  12  -2  -8    3.45    1.08
  14  -2  -8    6.69    2.36
  -9  -1  -8    3.69    0.76
  -7  -1  -8    0.73    0.44
  -5  -1  -8    7.35    0.78
  -3  -1  -8    3.51    0.55
  -1  -1  -8   -0.05    0.27
   1  -1  -8    2.23    0.62
   3  -1  -8  265.23   13.10
   5  -1  -8    3.47    0.87
   7  -1  -8    2.24    0.78
   9  -1  -8    3.45    0.90
  11  -1  -8    2.93    0.95
  13  -1  -8    1.38    0.73
  15  -1  -8   -0.28    0.61
 -10   0  -8    2.76    0.62
  -8   0  -8    1.45    0.54
  -6   0  -8   -0.16    0.29
  -4   0  -8  289.80   14.82
  -2   0  -8    3.34    0.71
   0   0  -8    0.25    0.34
   2   0  -8    0.27    0.33
   4   0  -8    5.86    1.08
   6   0  -8    0.00    0.34
 -11   1  -8   78.86    3.13
  -9   1  -8    4.19    1.15
  -7   1  -8    0.82    0.38
  -5   1  -8    5.67    0.71
  -3   1  -8    4.74    0.59
  -1   1  -8    0.13    0.18
   1   1  -8    1.96    0.59
 -10   2  -8    1.55    0.42
  -8   2  -8    1.54    0.42
  -6   2  -8    1.48    0.43
  -4   2  -8   28.82    1.55
  -2   2  -8    7.92    0.81
   0   2  -8    0.70    0.30
   2   2  -8   12.22    1.40
   4   2  -8    2.38    0.68
   6   2  -8    1.92    0.69
   8   2  -8   -0.66    0.43
  -9   3  -8    6.44    0.75
  -7   3  -8    0.08    0.30
  -5   3  -8    4.03    0.63
  -3   3  -8   -0.04    0.26
  -1   3  -8    0.22    0.30
   1   3  -8    0.93    0.51
   3   3  -8  161.34    8.84
   5   3  -8    7.54    1.28
   7   3  -8    0.85    0.71
   9   3  -8    7.26    1.54
  11   3  -8   -0.46    0.70
  13   3  -8    1.77    1.22
  -8   4  -8    1.12    0.89
  -6   4  -8    2.51    0.55
  -4   4  -8  186.93    6.91
  -2   4  -8    5.41    0.77
   0   4  -8    0.16    0.35
   2   4  -8    0.58    0.55
   4   4  -8    3.29    0.96
   6   4  -8    0.08    0.57
   8   4  -8    3.48    1.26
  10   4  -8  161.83    9.29
  12   4  -8    2.66    1.31
  -5   5  -8    5.13    1.31
  -3   5  -8    8.36    0.98
  -1   5  -8   -0.06    0.35
   1   5  -8    5.87    1.31
   3   5  -8  112.02    6.27
   5   5  -8    2.52    1.03
   7   5  -8    1.53    1.08
   9   5  -8    4.49    1.50
   0   6  -8   -0.30    0.50
   2   6  -8    6.91    1.45
  -4  -6  -7    0.50    0.53
  -2  -6  -7    3.74    1.09
   0  -6  -7  142.86    7.84
   2  -6  -7    4.36    1.15
   4  -6  -7    0.34    0.61
   6  -6  -7    0.35    0.73
  -7  -5  -7   74.10    3.15
  -5  -5  -7    6.49    0.87
  -3  -5  -7    0.04    0.47
  -1  -5  -7    3.66    0.95
   1  -5  -7    0.90    0.55
   3  -5  -7    0.44    0.57
   5  -5  -7    1.00    0.70
   7  -5  -7  101.94    5.77
   9  -5  -7    5.64    1.36
  -8  -4  -7    6.89    0.84
  -6  -4  -7    4.77    0.72
  -4  -4  -7    0.42    0.35
  -2  -4  -7    0.57    0.44
   0  -4  -7   29.28    2.38
   2  -4  -7    5.98    1.10
   4  -4  -7    1.94    0.72
   6  -4  -7   14.56    1.88
   8  -4  -7    1.88    0.81
  10  -4  -7    2.02    0.87
  -9  -3  -7    2.71    0.69
  -7  -3  -7  129.30    4.92
  -5  -3  -7    3.46    0.56
  -3  -3  -7    0.98    0.38
  -1  -3  -7    8.50    1.20
   1  -3  -7    8.96    1.24
   3  -3  -7    0.49    0.42
   5  -3  -7    2.73    0.71
   7  -3  -7  197.35   10.73
   9  -3  -7    1.57    0.72
  11  -3  -7    2.17    0.87
 -10  -2  -7    0.39    0.37
  -8  -2  -7    1.04    0.47
  -6  -2  -7    3.44    0.51
  -4  -2  -7    0.89    0.32
  -2  -2  -7    1.73    0.39
   0  -2  -7  509.20   23.54
   2  -2  -7    6.17    1.01
   4  -2  -7   -0.08    0.28
   6  -2  -7    0.01    0.40
   8  -2  -7    6.02    1.18
  10  -2  -7    0.24    0.52
  12  -2  -7    1.51    0.77
 -11  -1  -7    2.81    0.54
  -9  -1  -7    0.17    0.33
  -7  -1  -7  175.50    8.15
  -5  -1  -7    6.75    0.69
  -3  -1  -7    0.08    0.20
  -1  -1  -7    6.81    0.68
   1  -1  -7    1.01    0.47
   3  -1  -7    0.25    0.34
   5  -1  -7    0.15    0.34
   7  -1  -7  258.52   12.80
   9  -1  -7    3.97    0.97
  11  -1  -7    2.74    0.85
  13  -1  -7    2.34    0.85
 -12   0  -7    4.62    1.40
 -10   0  -7    0.90    0.35
  -8   0  -7    8.36    0.82
  -6   0  -7    0.53    0.28
  -4   0  -7    1.16    0.25
  -2   0  -7    2.83    0.34
   0   0  -7   85.13    3.21
   2   0  -7    7.51    1.06
   4   0  -7    3.82    0.82
 -11   1  -7    2.45    0.37
  -9   1  -7    0.25    0.26
  -7   1  -7  161.74    5.89
  -5   1  -7    7.21    0.73
  -3   1  -7    0.04    0.14
  -1   1  -7    8.49    0.58
   1   1  -7    0.82    0.39
   3   1  -7    0.40    0.32
   5   1  -7   -0.04    0.32
   7   1  -7  253.82   12.55
   9   1  -7    4.53    1.03
 -12   2  -7    3.24    1.21
 -10   2  -7    0.88    0.29
  -8   2  -7    0.56    0.30
  -6   2  -7    3.39    0.53
  -4   2  -7    1.30    0.36
  -2   2  -7    2.26    0.41
   0   2  -7  506.35   16.59
   2   2  -7    6.14    0.92
   4   2  -7    0.04    0.33
   6   2  -7    0.24    0.37
   8   2  -7    5.69    1.24
  10   2  -7   -0.01    0.56
  12   2  -7    2.32    0.97
  14   2  -7  169.18    9.20
 -11   3  -7    0.11    0.74
  -9   3  -7    2.60    0.48
  -7   3  -7  137.53    4.93
  -5   3  -7    3.76    0.56
  -3   3  -7    0.49    0.27
  -1   3  -7    7.92    0.82
   1   3  -7   10.27    1.30
   3   3  -7    0.42    0.42
   5   3  -7    4.47    1.01
   7   3  -7  226.08   10.96
   9   3  -7    2.20    0.85
  11   3  -7    1.52    0.89
  13   3  -7    2.77    1.25
  -8   4  -7    6.05    0.71
  -6   4  -7    6.46    0.74
  -4   4  -7   -0.08    0.25
  -2   4  -7    1.74    0.43
   0   4  -7   31.56    1.65
   2   4  -7    5.48    1.09
   4   4  -7    2.04    0.78
   6   4  -7   11.91    1.85
   8   4  -7    6.16    1.35
  10   4  -7    3.04    1.19
  12   4  -7    0.21    0.91
  -7   5  -7   52.94    4.21
  -5   5  -7    9.78    0.97
  -3   5  -7    0.19    0.32
  -1   5  -7    8.17    0.91
   1   5  -7   -0.16    0.52
   3   5  -7    0.34    0.56
   5   5  -7    0.83    0.73
   7   5  -7   84.82    5.91
   9   5  -7    7.43    1.83
  -4   6  -7    0.17    1.04
  -2   6  -7    5.67    0.85
   0   6  -7  137.89    5.41
   2   6  -7    4.06    1.12
   4   6  -7   -0.38    0.57
   6   6  -7    1.00    0.94
   1  -7  -6    0.05    1.07
   3  -7  -6    2.08    0.98
   5  -7  -6    0.38    0.84
  -6  -6  -6   -0.16    0.62
  -4  -6  -6    5.20    0.86
  -2  -6  -6    8.91    1.56
   0  -6  -6    0.62    0.57
   2  -6  -6    0.57    0.56
   4  -6  -6   10.00    1.59
   6  -6  -6    2.23    0.87
  -9  -5  -6    5.66    1.38
  -7  -5  -6    0.17    0.32
  -5  -5  -6    4.83    0.73
  -3  -5  -6  128.83    5.16
  -1  -5  -6    1.70    0.68
   1  -5  -6    1.36    0.62
   3  -5  -6    8.68    1.37
   5  -5  -6   10.59    1.57
   7  -5  -6    1.14    0.66
 -10  -4  -6  147.75    5.47
  -8  -4  -6    4.97    0.72
  -6  -4  -6    0.64    0.34
  -4  -4  -6    0.99    0.37
  -2  -4  -6    3.81    0.59
   0  -4  -6    0.00    0.26
   2  -4  -6    6.02    1.04
   4  -4  -6  373.69   17.46
   6  -4  -6    5.81    1.12
   8  -4  -6    0.28    0.51
  10  -4  -6    0.41    0.67
 -11  -3  -6    2.14    0.51
  -9  -3  -6    0.29    0.28
  -7  -3  -6    2.56    0.47
  -5  -3  -6    0.32    0.26
  -3  -3  -6  268.93    8.47
  -1  -3  -6   11.59    0.96
   1  -3  -6    0.20    0.29
   3  -3  -6    6.27    0.98
   5  -3  -6   -0.07    0.29
   7  -3  -6    1.45    0.59
   9  -3  -6    1.61    0.64
  11  -3  -6  132.80    7.07
 -10  -2  -6   15.61    1.27
  -8  -2  -6    6.49    0.67
  -6  -2  -6    0.49    0.25
  -4  -2  -6   12.80    0.98
  -2  -2  -6    4.69    0.57
   0  -2  -6   -0.01    0.17
   2  -2  -6    0.87    0.42
   4  -2  -6   86.22    4.94
   6  -2  -6    6.73    1.12
   8  -2  -6    7.03    1.18
  10  -2  -6    8.42    1.33
  12  -2  -6    0.03    0.50
 -13  -1  -6    0.74    0.91
 -11  -1  -6    5.02    0.54
  -9  -1  -6    3.02    0.51
  -7  -1  -6    2.37    0.42
  -5  -1  -6    2.70    0.33
  -3  -1  -6  335.46    9.20
  -1  -1  -6    5.07    0.55
   1  -1  -6    0.78    0.26
   3  -1  -6    6.98    0.98
   5  -1  -6    4.78    0.87
   7  -1  -6    1.47    0.56
  13  -1  -6    0.75    0.60
 -14   0  -6    1.27    1.06
 -12   0  -6    0.08    0.82
 -10   0  -6  264.54   13.11
  -8   0  -6    3.80    0.52
  -6   0  -6    0.44    0.24
  -4   0  -6    1.23    0.23
  -2   0  -6    3.56    0.34
   0   0  -6    0.40    0.14
   2   0  -6   -0.03    0.13
   4   0  -6  685.41   30.05
   6   0  -6    2.99    0.61
   8   0  -6   -0.08    0.35
  10   0  -6    0.86    0.60
 -13   1  -6    2.55    1.15
 -11   1  -6    3.00    1.07
  -9   1  -6    3.60    0.49
  -7   1  -6    2.49    0.43
  -5   1  -6    3.43    0.49
  -3   1  -6  350.26    9.15
  -1   1  -6    4.97    0.41
   1   1  -6    1.36    0.28
   3   1  -6    6.33    0.84
   5   1  -6    5.41    0.82
   7   1  -6    2.02    0.61
   9   1  -6    0.68    0.57
  11   1  -6  216.97   10.57
  13   1  -6    0.08    0.61
  15   1  -6    2.32    1.04
 -12   2  -6    1.16    0.86
 -10   2  -6   16.91    0.93
  -8   2  -6    6.22    0.66
  -6   2  -6   -0.10    0.18
  -4   2  -6   11.56    0.92
  -2   2  -6    5.13    0.58
   0   2  -6    0.13    0.19
   2   2  -6    2.47    0.59
   4   2  -6   88.79    4.93
   6   2  -6    6.78    1.11
   8   2  -6    7.22    1.25
  10   2  -6   10.02    1.59
  12   2  -6    0.81    0.72
  14   2  -6    2.07    1.06
  16   2  -6   -0.15    0.83
 -11   3  -6    2.03    0.93
  -9   3  -6    0.61    0.28
  -7   3  -6    1.76    0.38
  -5   3  -6    0.26    0.22
  -3   3  -6  230.48    8.39
  -1   3  -6   10.69    0.90
   1   3  -6    0.30    0.27
   3   3  -6    7.96    1.15
   5   3  -6    0.38    0.42
   7   3  -6    1.35    0.66
   9   3  -6    1.92    0.80
  11   3  -6  119.44    7.40
  13   3  -6    3.10    1.23
  15   3  -6    4.14    1.42
 -10   4  -6  149.93    8.49
  -8   4  -6    4.71    0.60
  -6   4  -6    0.25    0.26
  -4   4  -6    0.86    0.32
  -2   4  -6    3.61    0.56
   0   4  -6    0.17    0.24
   2   4  -6    5.50    1.08
   4   4  -6  366.58   17.60
   6   4  -6    8.29    1.48
   8   4  -6    0.16    0.56
  10   4  -6    0.50    0.83
  12   4  -6    2.18    1.12
  -9   5  -6    5.31    1.69
  -7   5  -6    0.40    0.30
  -5   5  -6    5.28    0.70
  -3   5  -6  144.37    5.15
  -1   5  -6    3.29    0.58
   1   5  -6    0.51    0.36
   3   5  -6    5.32    1.26
   5   5  -6    9.67    1.65
   7   5  -6    0.04    0.72
   9   5  -6    3.52    1.35
  11   5  -6   94.17    6.25
  -6   6  -6    0.19    0.77
  -4   6  -6    6.98    0.83
  -2   6  -6    9.94    1.07
   0   6  -6    0.26    0.37
   2   6  -6    0.70    0.62
   4   6  -6   11.79    1.90
   6   6  -6    2.73    1.09
   8   6  -6    0.94    1.00
  -3  -7  -5    0.33    0.69
  -1  -7  -5    5.66    1.37
   1  -7  -5   70.81    4.99
   3  -7  -5    1.51    0.87
  -6  -6  -5  141.71    5.42
  -4  -6  -5    7.05    0.92
  -2  -6  -5    0.44    0.56
   0  -6  -5    0.21    0.50
   2  -6  -5    3.62    0.94
   4  -6  -5   -0.21    0.41
   6  -6  -5    7.52    1.37
 -11  -5  -5    3.18    1.20
  -9  -5  -5    0.92    0.44
  -7  -5  -5    2.87    0.58
  -5  -5  -5    0.58    0.36
  -3  -5  -5    0.77    0.37
  -1  -5  -5    3.68    0.82
   1  -5  -5  168.16    8.23
   3  -5  -5    9.69    1.41
   5  -5  -5    1.62    0.68
   7  -5  -5    7.16    1.34
 -10  -4  -5    1.75    0.42
  -8  -4  -5    0.69    0.32
  -6  -4  -5   27.38    1.46
  -4  -4  -5    7.77    0.81
  -2  -4  -5    0.32    0.24
   0  -4  -5   12.29    1.48
   2  -4  -5    7.80    1.14
   4  -4  -5    2.40    0.66
   6  -4  -5    0.77    0.50
   8  -4  -5   28.99    2.35
 -11  -3  -5    3.11    0.52
  -9  -3  -5    0.58    0.27
  -7  -3  -5    6.04    0.66
  -5  -3  -5    9.08    0.80
  -3  -3  -5    0.38    0.23
  -1  -3  -5    6.62    0.70
   1  -3  -5  379.11   17.82
   3  -3  -5    3.59    0.74
   5  -3  -5    2.68    0.62
   7  -3  -5    6.80    1.13
   9  -3  -5    4.87    0.95
  15  -3  -5   82.03    5.71
 -14  -2  -5    0.68    0.99
 -12  -2  -5    1.65    0.98
 -10  -2  -5    1.92    0.40
  -8  -2  -5    1.67    0.30
  -6  -2  -5  486.66   13.01
  -4  -2  -5    5.68    0.48
  -2  -2  -5    0.23    0.20
   0  -2  -5    1.25    0.28
   2  -2  -5    3.85    0.71
   4  -2  -5   -0.11    0.20
   6  -2  -5    2.84    0.66
   8  -2  -5  542.93   24.33
  10  -2  -5    2.79    0.74
  12  -2  -5    0.27    0.48
 -13  -1  -5   99.04    6.10
 -11  -1  -5    1.77    0.82
  -9  -1  -5    1.29    0.33
  -7  -1  -5    5.70    0.50
  -5  -1  -5    0.55    0.18
  -3  -1  -5    1.44    0.23
  -1  -1  -5    0.75    0.16
   1  -1  -5  492.77   16.02
   3  -1  -5    5.87    0.79
   5  -1  -5    3.16    0.38
   7  -1  -5    5.61    0.84
   9  -1  -5    3.32    0.79
 -14   0  -5    4.12    1.32
 -12   0  -5   -0.06    0.57
 -10   0  -5    4.29    0.45
  -8   0  -5    1.10    0.30
  -6   0  -5   72.81    2.22
  -4   0  -5    8.24    0.49
  -2   0  -5    0.10    0.10
   0   0  -5   13.10    0.53
   2   0  -5    0.81    0.17
   4   0  -5    2.00    0.39
   6   0  -5    0.50    0.31
   8   0  -5   93.95    4.98
  10   0  -5    3.11    0.85
  12   0  -5   10.60    1.58
  14   0  -5    3.57    1.06
  16   0  -5    0.47    0.81
 -13   1  -5   86.75    5.97
 -11   1  -5    5.81    1.24
  -9   1  -5    0.77    0.24
  -7   1  -5    6.52    0.62
  -5   1  -5   -0.10    0.14
  -3   1  -5    1.46    0.20
  -1   1  -5    0.56    0.18
   1   1  -5  512.00   15.95
   3   1  -5    7.35    0.58
   5   1  -5    4.25    0.71
   7   1  -5    7.44    1.06
   9   1  -5    0.61    0.52
  11   1  -5    5.78    1.22
  13   1  -5    1.47    0.82
  15   1  -5   90.58    6.11
  17   1  -5    0.63    1.06
 -14   2  -5    1.06    1.02
 -12   2  -5    0.67    0.60
 -10   2  -5    2.47    0.82
  -8   2  -5    1.00    0.27
  -6   2  -5  481.99   15.82
  -4   2  -5    5.75    0.58
  -2   2  -5    0.05    0.17
   0   2  -5    2.05    0.34
   2   2  -5    5.32    0.55
   4   2  -5    0.02    0.24
   6   2  -5    2.75    0.72
   8   2  -5  500.02   24.53
  10   2  -5    2.68    0.92
  12   2  -5   -0.08    0.56
  14   2  -5   -0.66    0.54
  16   2  -5    4.07    1.32
 -13   3  -5   80.37    5.41
 -11   3  -5    2.21    0.89
  -9   3  -5    1.17    0.26
  -7   3  -5    5.74    0.61
  -5   3  -5    7.88    0.72
  -3   3  -5    0.16    0.20
  -1   3  -5    7.32    0.70
   1   3  -5  395.79   12.58
   3   3  -5    4.55    0.89
   5   3  -5    1.57    0.58
   7   3  -5    7.05    1.33
   9   3  -5    4.19    1.06
  11   3  -5    2.09    1.01
  13   3  -5    2.63    1.09
  15   3  -5   90.03    5.88
 -10   4  -5    1.90    0.89
  -8   4  -5    1.51    0.33
  -6   4  -5   26.54    1.37
  -4   4  -5    5.79    0.67
  -2   4  -5    0.54    0.29
   0   4  -5   15.45    1.14
   2   4  -5    9.15    0.86
   4   4  -5    0.53    0.49
   6   4  -5    1.86    0.77
   8   4  -5   37.60    2.97
  10   4  -5    1.86    0.97
  12   4  -5    4.22    1.32
  14   4  -5    6.11    1.63
  -9   5  -5    0.42    0.60
  -7   5  -5    4.35    0.54
  -5   5  -5    1.99    0.44
  -3   5  -5    0.62    0.30
  -1   5  -5    3.30    0.54
   1   5  -5  154.32    5.79
   3   5  -5   10.60    1.64
   5   5  -5    0.97    0.69
   7   5  -5    6.57    1.56
   9   5  -5    0.75    0.82
  11   5  -5    0.92    0.99
  -6   6  -5  139.39    5.23
  -4   6  -5    7.24    0.83
  -2   6  -5   -0.23    0.29
   0   6  -5    0.45    0.39
   2   6  -5    1.74    0.55
   4   6  -5   -0.23    0.52
   6   6  -5    8.53    1.76
   8   6  -5  155.27    9.16
  -1   7  -5    5.67    0.81
   1   7  -5   86.61    3.53
   3   7  -5    2.48    1.04
   5   7  -5    0.30    1.10
  -3  -7  -4    3.91    0.78
  -1  -7  -4    2.09    0.90
   1  -7  -4    0.27    0.67
   3  -7  -4    4.62    1.17
  -8  -6  -4    6.95    0.91
  -6  -6  -4    0.49    0.37
  -4  -6  -4    0.38    0.36
  -2  -6  -4   17.95    1.42
   0  -6  -4    4.12    0.98
   2  -6  -4    0.00    0.44
   4  -6  -4   11.55    1.68
 -11  -5  -4    2.66    0.48
  -9  -5  -4  107.44    4.13
  -7  -5  -4    2.37    0.50
  -5  -5  -4    0.85    0.35
  -3  -5  -4    6.98    0.79
  -1  -5  -4   13.57    1.10
   1  -5  -4    0.02    0.32
   3  -5  -4    7.15    1.11
   5  -5  -4  197.29   10.04
   7  -5  -4    2.82    0.83
 -10  -4  -4    0.93    0.32
  -8  -4  -4    1.32    0.35
  -6  -4  -4    1.24    0.36
  -4  -4  -4    6.67    0.72
  -2  -4  -4  494.04   16.07
   0  -4  -4   10.99    0.88
   2  -4  -4    0.40    0.34
   4  -4  -4    1.25    0.48
   6  -4  -4    2.63    0.67
   8  -4  -4   -0.08    0.39
  14  -4  -4    2.31    1.03
 -11  -3  -4    0.15    0.19
  -9  -3  -4  179.96    6.09
  -7  -3  -4    8.56    0.77
  -5  -3  -4    0.37    0.21
  -3  -3  -4    6.80    0.66
  -1  -3  -4    1.48    0.33
   1  -3  -4    1.31    0.30
   3  -3  -4    3.46    0.69
   5  -3  -4  370.48   16.99
   7  -3  -4    6.48    0.98
   9  -3  -4    1.82    0.60
  15  -3  -4    1.80    1.02
 -14  -2  -4    4.17    1.33
 -12  -2  -4    1.57    0.87
 -10  -2  -4    7.85    0.66
  -8  -2  -4    3.05    0.37
  -6  -2  -4    3.16    0.37
  -4  -2  -4    2.38    0.30
  -2  -2  -4  156.56    5.19
   0  -2  -4    6.99    0.57
   2  -2  -4    2.98    0.37
   4  -2  -4   11.60    1.04
   6  -2  -4    1.81    0.52
   8  -2  -4    3.88    0.74
  10  -2  -4    0.15    0.34
  14  -2  -4    0.07    0.67
 -15  -1  -4    1.00    1.06
 -13  -1  -4    3.15    1.14
 -11  -1  -4    1.75    0.78
  -9  -1  -4  240.35    8.68
  -7  -1  -4    4.45    0.40
  -5  -1  -4    0.60    0.17
  -3  -1  -4    8.29    0.44
  -1  -1  -4    4.99    0.34
   1  -1  -4    0.05    0.13
   3  -1  -4    2.43    0.21
   5  -1  -4  491.71   16.50
  13  -1  -4    3.15    0.95
 -14   0  -4    2.47    1.08
 -12   0  -4    1.06    0.73
 -10   0  -4    1.23    0.66
  -8   0  -4    2.47    0.37
  -6   0  -4    2.78    0.28
  -4   0  -4    0.22    0.11
  -2   0  -4  640.13   16.95
   0   0  -4    2.10    0.20
   2   0  -4    0.10    0.10
   4   0  -4    0.81    0.27
   6   0  -4    4.09    0.72
   8   0  -4    0.12    0.31
  14   0  -4    0.92    0.70
  16   0  -4    0.87    0.86
 -15   1  -4    1.92    1.09
 -13   1  -4    1.08    0.80
 -11   1  -4    1.33    0.66
  -9   1  -4  269.92    8.56
  -7   1  -4    3.94    0.44
  -5   1  -4    0.61    0.13
  -3   1  -4    6.23    0.36
  -1   1  -4    4.83    0.43
   1   1  -4    0.23    0.13
   3   1  -4    2.65    0.30
   5   1  -4  532.33   23.46
   7   1  -4    1.03    0.49
   9   1  -4    5.02    1.03
  11   1  -4    2.88    0.90
  13   1  -4    1.22    0.70
  15   1  -4    1.56    0.83
  17   1  -4    0.35    0.87
 -14   2  -4    3.77    1.17
 -12   2  -4    1.24    0.75
 -10   2  -4    5.95    1.17
  -8   2  -4    4.22    0.43
  -6   2  -4    3.00    0.38
  -4   2  -4    3.20    0.39
  -2   2  -4  152.34    5.15
   0   2  -4    6.40    0.56
   2   2  -4    2.44    0.36
   4   2  -4   14.25    0.79
   6   2  -4    3.72    0.80
   8   2  -4    5.29    1.04
  10   2  -4    0.36    0.54
  12   2  -4   29.96    2.65
  14   2  -4    0.65    0.74
  16   2  -4    6.87    1.64
 -13   3  -4    4.16    1.24
 -11   3  -4   -0.20    0.43
  -9   3  -4  168.12    9.12
  -7   3  -4    9.11    0.65
  -5   3  -4    0.52    0.21
  -3   3  -4    8.12    0.65
  -1   3  -4    2.18    0.35
   1   3  -4    0.84    0.28
   3   3  -4    2.84    0.43
   5   3  -4  344.87   17.25
   7   3  -4    6.07    1.19
   9   3  -4    3.52    1.04
  11   3  -4    4.58    1.19
  13   3  -4   -0.05    0.57
  15   3  -4    1.97    0.98
 -12   4  -4    0.80    0.73
 -10   4  -4    0.92    0.70
  -8   4  -4    2.48    0.33
  -6   4  -4    1.29    0.31
  -4   4  -4    6.90    0.67
  -2   4  -4  490.52   16.04
   0   4  -4   10.06    0.86
   2   4  -4    0.12    0.21
   4   4  -4    1.68    0.66
   6   4  -4    2.51    0.80
   8   4  -4    0.30    0.59
  10   4  -4    7.95    1.63
  12   4  -4  212.23   11.54
  14   4  -4    1.40    1.09
 -11   5  -4    2.36    1.09
  -9   5  -4  108.83    6.26
  -7   5  -4    3.45    0.46
  -5   5  -4    0.96    0.32
  -3   5  -4    7.32    0.77
  -1   5  -4   12.26    1.05
   1   5  -4   -0.06    0.22
   3   5  -4    7.22    0.84
   5   5  -4  207.55   10.53
   7   5  -4    3.83    1.12
   9   5  -4    1.71    0.93
  11   5  -4    8.23    1.86
  -8   6  -4    8.75    1.63
  -6   6  -4    0.27    0.27
  -4   6  -4    0.95    0.37
  -2   6  -4   18.40    1.26
   0   6  -4    3.91    0.64
   2   6  -4    0.90    0.43
   4   6  -4   14.50    2.03
   6   6  -4   11.72    1.94
   8   6  -4    2.22    1.07
  10   6  -4    0.49    0.80
  -5   7  -4    0.32    0.72
  -3   7  -4    4.57    0.71
  -1   7  -4    3.14    0.61
   1   7  -4    0.07    0.37
   3   7  -4    4.49    0.76
   5   7  -4   53.18    4.29
  -5  -7  -3   72.79    3.42
  -3  -7  -3    2.61    0.65
  -1  -7  -3   -0.19    0.51
   1  -7  -3    5.32    1.25
   3  -7  -3    8.53    1.51
  -8  -6  -3    0.24    0.34
  -6  -6  -3    0.37    0.34
  -4  -6  -3    2.17    0.51
  -2  -6  -3    0.56    0.34
   0  -6  -3   11.26    1.54
   2  -6  -3  262.94   12.60
   4  -6  -3    8.18    1.36
 -11  -5  -3    1.34    0.32
  -9  -5  -3    2.46    0.49
  -7  -5  -3    1.79    0.43
  -5  -5  -3  180.66    5.99
  -3  -5  -3   11.76    1.03
  -1  -5  -3    0.46    0.29
   1  -5  -3    6.03    1.03
   3  -5  -3    2.84    0.70
   5  -5  -3    1.53    0.55
  13  -5  -3    1.52    1.04
 -12  -4  -3   12.63    1.82
 -10  -4  -3    4.41    0.52
  -8  -4  -3    2.45    0.43
  -6  -4  -3    8.46    0.79
  -4  -4  -3   12.08    0.98
  -2  -4  -3    0.78    0.28
   0  -4  -3    2.56    0.42
   2  -4  -3   78.43    4.48
   4  -4  -3    3.93    0.75
   6  -4  -3    3.92    0.74
  12  -4  -3    3.52    1.08
  14  -4  -3    1.96    0.99
 -11  -3  -3    5.76    1.13
  -9  -3  -3    2.44    0.37
  -7  -3  -3    3.86    0.48
  -5  -3  -3  362.50   12.54
  -3  -3  -3    3.65    0.45
  -1  -3  -3    0.89    0.25
   1  -3  -3   10.29    0.67
   3  -3  -3   11.14    1.17
   5  -3  -3    1.30    0.42
   7  -3  -3    3.59    0.64
   9  -3  -3  279.51   13.77
  13  -3  -3    2.24    0.95
  15  -3  -3    3.16    1.12
 -14  -2  -3    0.75    0.83
 -12  -2  -3  278.46   14.09
 -10  -2  -3    3.34    0.59
  -8  -2  -3    0.17    0.14
  -6  -2  -3    2.11    0.28
  -4  -2  -3    2.94    0.32
  -2  -2  -3    1.12    0.23
   0  -2  -3    5.57    0.48
   2  -2  -3  928.38   28.98
   4  -2  -3    4.63    0.65
   6  -2  -3    1.25    0.40
   8  -2  -3    1.22    0.42
  10  -2  -3    4.36    0.78
  12  -2  -3    1.34    0.69
  14  -2  -3    2.70    0.95
  16  -2  -3  162.77    9.32
 -15  -1  -3    0.99    0.93
 -13  -1  -3    1.67    0.85
 -11  -1  -3    0.35    0.56
  -9  -1  -3    5.29    0.34
  -7  -1  -3    0.06    0.11
  -5  -1  -3  503.91   13.23
  -3  -1  -3    5.62    0.39
  -1  -1  -3    0.15    0.09
   1  -1  -3    5.14    0.40
   3  -1  -3    0.12    0.15
  13  -1  -3    4.09    1.05
 -16   0  -3    3.41    1.83
 -14   0  -3   -0.17    0.66
 -12   0  -3   23.90    2.73
 -10   0  -3    7.39    1.32
  -8   0  -3    2.04    0.18
  -6   0  -3    9.47    0.38
  -4   0  -3    0.10    0.08
  -2   0  -3    1.27    0.15
   0   0  -3    2.38    0.18
   2   0  -3  244.49   11.18
   4   0  -3    3.10    0.51
 -15   1  -3    1.13    0.96
 -13   1  -3    2.71    1.00
 -11   1  -3    0.74    0.58
  -9   1  -3    5.17    0.94
  -7   1  -3    0.24    0.10
  -5   1  -3  493.71   13.15
  -3   1  -3    6.42    0.31
  -1   1  -3    0.22    0.12
   1   1  -3    6.72    0.40
   3   1  -3   -0.07    0.13
   5   1  -3    1.18    0.40
   7   1  -3    0.73    0.39
   9   1  -3  331.85   11.65
  11   1  -3    0.74    0.58
  13   1  -3    7.74    1.49
  15   1  -3    2.59    1.02
  17   1  -3    1.86    1.05
 -14   2  -3    0.02    0.67
 -12   2  -3  275.73   13.82
 -10   2  -3    4.12    0.96
  -8   2  -3    0.69    0.42
  -6   2  -3    1.24    0.23
  -4   2  -3    2.87    0.34
  -2   2  -3    1.15    0.22
   0   2  -3    6.55    0.53
   2   2  -3  876.68   29.03
   4   2  -3    5.75    0.54
   6   2  -3    0.98    0.49
   8   2  -3    2.27    0.73
  10   2  -3    6.38    1.26
  12   2  -3    0.06    0.48
  14   2  -3    1.98    0.89
  16   2  -3  158.32    9.06
 -13   3  -3    2.41    0.97
 -11   3  -3    4.79    1.14
  -9   3  -3    4.13    0.98
  -7   3  -3    4.94    0.43
  -5   3  -3  387.44   12.49
  -3   3  -3    4.62    0.48
  -1   3  -3    0.48    0.17
   1   3  -3    9.39    0.74
   3   3  -3   11.06    0.75
   5   3  -3    0.77    0.44
   7   3  -3    3.92    0.92
   9   3  -3  297.22   14.47
  11   3  -3    1.14    0.66
  13   3  -3    2.51    1.04
  15   3  -3    0.95    0.88
 -12   4  -3   10.36    1.79
 -10   4  -3    3.23    0.99
  -8   4  -3    1.42    0.60
  -6   4  -3   10.50    0.69
  -4   4  -3   13.45    0.85
  -2   4  -3    0.63    0.23
   0   4  -3    2.65    0.43
   2   4  -3   85.04    3.26
   4   4  -3    3.92    0.61
   6   4  -3    4.73    1.09
   8   4  -3   14.52    1.95
  10   4  -3    4.65    1.23
  12   4  -3    3.23    1.08
  14   4  -3    0.87    0.93
 -11   5  -3    1.96    0.97
  -9   5  -3    3.62    1.03
  -7   5  -3    2.32    0.32
  -5   5  -3  161.21    5.78
  -3   5  -3   10.91    0.95
  -1   5  -3    0.08    0.21
   1   5  -3    7.29    0.76
   3   5  -3    4.68    0.67
   5   5  -3    1.52    0.68
   7   5  -3    5.72    1.28
   9   5  -3  120.95    7.43
  11   5  -3    2.20    0.99
  13   5  -3    3.81    1.37
 -10   6  -3    4.30    1.50
  -8   6  -3    0.61    0.61
  -6   6  -3    0.56    0.27
  -4   6  -3    1.18    0.37
  -2   6  -3    0.21    0.27
   0   6  -3    9.67    0.93
   2   6  -3  249.32    8.82
   4   6  -3   10.81    1.68
   6   6  -3   -0.42    0.51
   8   6  -3    1.33    0.85
  10   6  -3    0.75    0.85
  -5   7  -3   85.63    3.27
  -3   7  -3    3.93    0.63
  -1   7  -3   -0.05    0.34
   1   7  -3    5.79    0.78
   3   7  -3    8.04    1.01
   5   7  -3    0.70    0.86
   7   7  -3    5.79    1.59
   0  -8  -2    0.30    0.83
  -7  -7  -2    2.88    1.45
  -5  -7  -2    1.09    0.48
  -3  -7  -2    4.41    1.15
  -1  -7  -2   98.89    5.34
   1  -7  -2    8.56    1.49
   7  -7  -2    2.10    1.25
 -10  -6  -2    0.26    0.33
  -8  -6  -2   10.48    0.98
  -6  -6  -2    3.33    0.58
  -4  -6  -2    1.24    0.43
  -2  -6  -2   12.79    1.14
   0  -6  -2   10.80    1.53
   2  -6  -2    0.74    0.52
   4  -6  -2    1.99    0.72
  10  -6  -2    1.07    0.85
 -13  -5  -2    2.34    1.07
 -11  -5  -2    2.38    0.95
  -9  -5  -2    5.34    0.64
  -7  -5  -2   11.16    0.97
  -5  -5  -2    0.14    0.23
  -3  -5  -2    7.15    0.78
  -1  -5  -2  262.12    9.26
   1  -5  -2    4.10    0.83
   3  -5  -2    0.72    0.43
   5  -5  -2    9.18    1.19
  11  -5  -2    2.19    0.89
  13  -5  -2   73.93    5.34
 -12  -4  -2    0.46    0.64
 -10  -4  -2    4.06    0.44
  -8  -4  -2  363.02   11.96
  -6  -4  -2    9.66    0.86
  -4  -4  -2    0.45    0.23
  -2  -4  -2    2.12    0.38
   0  -4  -2    3.83    0.49
   2  -4  -2    0.01    0.22
   4  -4  -2    9.80    1.11
   6  -4  -2  542.40   24.14
  12  -4  -2    0.46    0.73
  14  -4  -2    2.22    0.97
 -11  -3  -2    1.33    0.67
  -9  -3  -2    2.18    0.32
  -7  -3  -2    1.12    0.26
  -5  -3  -2    2.51    0.37
  -3  -3  -2    3.34    0.42
  -1  -3  -2  544.69   16.83
   1  -3  -2    9.58    0.60
   3  -3  -2    1.73    0.29
   5  -3  -2    7.20    0.87
   7  -3  -2    1.11    0.39
  11  -3  -2    2.67    0.84
  13  -3  -2  143.95    7.53
  15  -3  -2    0.96    0.86
 -14  -2  -2    1.88    1.02
 -12  -2  -2    6.07    1.43
 -10  -2  -2    0.56    0.35
  -8  -2  -2   85.51    2.56
  -6  -2  -2    4.92    0.40
  -4  -2  -2    1.07    0.21
  -2  -2  -2   11.60    0.61
   0  -2  -2    6.91    0.48
   2  -2  -2    1.06    0.19
   4  -2  -2    1.26    0.33
   6  -2  -2  149.58    7.36
   8  -2  -2    0.71    0.31
  12  -2  -2    3.68    1.00
  14  -2  -2    1.59    0.84
  16  -2  -2    4.11    1.21
 -15  -1  -2   91.02    6.35
 -13  -1  -2    1.19    0.78
 -11  -1  -2    2.09    0.77
  -9  -1  -2    5.66    0.67
  -7  -1  -2    3.02    0.22
  -5  -1  -2    3.68    0.24
  -3  -1  -2    3.64    0.28
  -1  -1  -2  698.69   18.76
   1  -1  -2    0.96    0.15
   3  -1  -2    3.06    0.41
  11  -1  -2    0.77    0.53
  13  -1  -2  194.97   10.20
 -16   0  -2    0.94    0.93
 -14   0  -2    0.86    0.74
 -12   0  -2    2.13    0.83
 -10   0  -2    0.00    0.44
  -8   0  -2  609.59   19.63
  -6   0  -2    1.74    0.14
  -4   0  -2    0.12    0.06
  -2   0  -2    1.61    0.15
   0   0  -2    2.58    0.15
   2   0  -2    0.23    0.13
  10   0  -2    2.39    0.65
  12   0  -2    1.36    0.60
 -15   1  -2  117.39    6.73
 -13   1  -2    1.15    0.77
 -11   1  -2    2.55    0.81
  -9   1  -2    3.90    0.84
  -7   1  -2    2.26    0.54
  -5   1  -2    3.35    0.23
  -3   1  -2    3.46    0.18
  -1   1  -2  748.25   22.96
   1   1  -2    1.33    0.19
   3   1  -2    2.63    0.44
   5   1  -2    4.34    0.74
   7   1  -2    5.94    0.69
   9   1  -2    3.36    0.63
  17   1  -2    2.33    1.17
 -14   2  -2    2.05    0.99
 -12   2  -2    6.07    1.21
 -10   2  -2    1.24    0.55
  -8   2  -2   83.28    4.65
  -6   2  -2    4.70    0.25
  -4   2  -2    0.89    0.14
  -2   2  -2   11.65    0.60
   0   2  -2    8.38    0.48
   2   2  -2    0.55    0.17
   4   2  -2    1.18    0.25
   6   2  -2  166.33    7.89
   8   2  -2    1.84    0.67
  10   2  -2    8.77    1.38
  12   2  -2    5.87    1.22
  14   2  -2    1.43    0.83
  16   2  -2    3.43    1.22
 -15   3  -2   55.31    4.47
 -13   3  -2    3.84    1.14
 -11   3  -2    2.24    0.77
  -9   3  -2    4.16    0.96
  -7   3  -2    3.23    0.70
  -5   3  -2    2.85    0.33
  -3   3  -2    3.18    0.38
  -1   3  -2  508.59   16.81
   1   3  -2    8.14    0.98
   3   3  -2    1.76    0.32
   5   3  -2    7.13    0.67
   7   3  -2    1.83    0.69
   9   3  -2    3.04    0.87
  11   3  -2    4.28    1.07
  13   3  -2  112.34    7.28
  15   3  -2    1.35    0.87
 -14   4  -2    0.85    0.88
 -12   4  -2    2.30    0.92
 -10   4  -2    5.07    1.19
  -8   4  -2  356.89   17.16
  -6   4  -2   10.94    0.65
  -4   4  -2    0.37    0.18
  -2   4  -2    2.23    0.36
   0   4  -2    2.88    0.43
   2   4  -2    0.03    0.18
   4   4  -2   13.18    0.99
   6   4  -2  513.45   24.58
   8   4  -2    7.09    1.34
  10   4  -2    0.01    0.45
  12   4  -2    0.54    0.68
  14   4  -2    0.82    0.75
 -11   5  -2    0.58    0.71
  -9   5  -2    4.52    1.06
  -7   5  -2    9.46    1.42
  -5   5  -2    0.00    0.17
  -3   5  -2    9.48    0.79
  -1   5  -2  274.85    9.21
   1   5  -2    6.34    0.72
   3   5  -2    0.13    0.26
   5   5  -2    9.04    1.41
   7   5  -2    6.71    1.39
   9   5  -2    1.03    0.75
  11   5  -2    3.62    1.19
  13   5  -2   85.70    5.56
 -10   6  -2    0.61    0.77
  -8   6  -2   10.47    1.62
  -6   6  -2    3.65    0.43
  -4   6  -2    0.92    0.33
  -2   6  -2   13.26    1.06
   0   6  -2   15.94    1.17
   2   6  -2    0.93    0.39
   4   6  -2    1.42    0.46
   6   6  -2   18.51    2.31
   8   6  -2    0.61    0.66
  10   6  -2    2.03    1.08
  -7   7  -2    3.91    1.20
  -5   7  -2    0.70    0.32
  -3   7  -2    4.42    0.63
  -1   7  -2   73.39    3.24
   1   7  -2    6.26    0.85
   3   7  -2    0.10    0.38
   5   7  -2    4.90    1.31
   7   7  -2    0.83    0.88
   0   8  -2    0.81    0.78
   2   8  -2   -0.39    0.75
  -2  -8  -1    1.41    0.92
  -7  -7  -1    0.25    0.70
  -5  -7  -1    5.66    0.81
  -3  -7  -1    9.20    1.03
  -1  -7  -1    0.06    0.37
   1  -7  -1    4.83    1.16
   5  -7  -1    4.40    1.32
   7  -7  -1   -0.16    0.70
 -10  -6  -1    0.97    0.34
  -8  -6  -1    0.72    0.35
  -6  -6  -1    7.05    0.83
  -4  -6  -1  268.84    9.20
  -2  -6  -1   10.45    0.99
   0  -6  -1    0.30    0.30
   2  -6  -1    1.85    0.67
   6  -6  -1    0.05    0.59
   8  -6  -1    6.72    1.48
  10  -6  -1  152.89    9.02
 -13  -5  -1    1.03    0.88
 -11  -5  -1   95.10    5.47
  -9  -5  -1    7.01    0.69
  -7  -5  -1    0.87    0.33
  -5  -5  -1    3.68    0.55
  -3  -5  -1    5.52    0.67
  -1  -5  -1    0.47    0.28
   1  -5  -1    7.83    0.76
   3  -5  -1  248.62   11.14
   9  -5  -1    3.21    1.03
  11  -5  -1    1.15    0.85
  13  -5  -1    0.93    0.85
 -14  -4  -1    2.05    1.04
 -12  -4  -1    3.59    1.04
 -10  -4  -1    8.51    1.40
  -8  -4  -1    3.98    0.48
  -6  -4  -1    1.30    0.31
  -4  -4  -1   83.42    3.14
  -2  -4  -1    4.53    0.53
   0  -4  -1    1.20    0.29
   2  -4  -1   15.80    0.90
   4  -4  -1    9.78    0.93
  10  -4  -1   28.85    3.03
  12  -4  -1   -0.28    0.45
  14  -4  -1    4.88    1.32
 -13  -3  -1    1.48    0.79
 -11  -3  -1  192.07    9.93
  -9  -3  -1    2.52    0.24
  -7  -3  -1    0.94    0.22
  -5  -3  -1    8.48    0.66
  -3  -3  -1   11.08    0.68
  -1  -3  -1    0.59    0.20
   1  -3  -1    7.82    0.54
   3  -3  -1  504.78   16.70
   5  -3  -1    4.10    0.57
   7  -3  -1    3.96    0.57
   9  -3  -1    8.43    1.42
  11  -3  -1    5.45    1.21
  13  -3  -1    1.53    0.76
  15  -3  -1    1.15    0.77
 -14  -2  -1    0.30    0.70
 -12  -2  -1    1.10    0.46
 -10  -2  -1    2.51    0.54
  -8  -2  -1    3.30    0.54
  -6  -2  -1    3.50    0.26
  -4  -2  -1  902.68   29.31
  -2  -2  -1    7.20    0.45
   0  -2  -1    0.32    0.11
   2  -2  -1    1.77    0.21
   4  -2  -1    3.36    0.42
   6  -2  -1    0.26    0.20
   8  -2  -1    4.21    0.59
  10  -2  -1  490.16   23.25
  12  -2  -1    1.14    0.71
  14  -2  -1    1.47    0.74
  16  -2  -1    0.09    0.64
 -15  -1  -1    3.48    1.15
 -13  -1  -1    0.06    0.55
 -11  -1  -1  278.31    9.44
  -9  -1  -1    4.26    0.59
  -7  -1  -1    2.40    0.40
  -5  -1  -1    3.16    0.22
  -3  -1  -1    0.23    0.09
  -1  -1  -1    1.91    0.19
   1  -1  -1    0.93    0.11
   3  -1  -1  795.97   32.70
   9  -1  -1    1.67    0.59
  11  -1  -1    1.86    0.69
  13  -1  -1    3.51    0.89
  15  -1  -1    3.27    0.98
 -16   0  -1    3.18    1.24
 -14   0  -1    4.64    1.25
 -12   0  -1    2.87    0.93
 -10   0  -1    1.08    0.56
  -8   0  -1    8.93    0.68
  -6   0  -1    0.33    0.16
  -4   0  -1  225.11    5.06
  -2   0  -1    1.48    0.11
   0   0  -1    0.85    0.07
   6   0  -1    4.10    0.62
   8   0  -1    1.07    0.42
  10   0  -1   82.08    4.42
  12   0  -1    0.23    0.42
 -15   1  -1    2.85    1.06
 -13   1  -1    0.45    0.58
 -11   1  -1  261.97   13.43
  -9   1  -1    3.49    0.78
  -7   1  -1    1.91    0.24
  -5   1  -1    3.87    0.60
  -3   1  -1    0.76    0.09
  -1   1  -1    1.12    0.14
   1   1  -1    1.14    0.14
   3   1  -1  708.91   23.16
   5   1  -1    1.41    0.25
   7   1  -1    7.93    0.68
   9   1  -1    2.56    0.54
 -16   2  -1    1.84    1.08
 -14   2  -1    1.09    0.80
 -12   2  -1    1.88    0.75
 -10   2  -1    2.13    0.67
  -8   2  -1    3.22    0.74
  -6   2  -1    3.55    0.63
  -4   2  -1  948.94   23.84
  -2   2  -1    7.65    0.42
   0   2  -1    0.26    0.12
   2   2  -1    2.20    0.27
   4   2  -1    2.97    0.36
   6   2  -1    0.17    0.09
   8   2  -1    3.34    0.80
  10   2  -1  506.16   23.40
  12   2  -1    0.81    0.62
  14   2  -1    1.56    0.87
  16   2  -1    0.32    0.69
 -15   3  -1    2.73    1.19
 -13   3  -1    1.73    0.85
 -11   3  -1  209.60   10.08
  -9   3  -1    2.24    0.69
  -7   3  -1    1.13    0.43
  -5   3  -1    7.61    0.35
  -3   3  -1   12.48    0.65
  -1   3  -1    0.40    0.17
   1   3  -1    8.26    0.63
   3   3  -1  533.63   16.83
   5   3  -1    4.40    0.50
   7   3  -1    4.42    1.01
   9   3  -1    6.73    1.28
  11   3  -1    3.97    1.02
  13   3  -1    0.72    0.59
  15   3  -1    0.29    0.70
 -14   4  -1    2.97    1.18
 -12   4  -1    3.37    1.00
 -10   4  -1    7.78    1.31
  -8   4  -1    3.52    0.83
  -6   4  -1    1.54    0.19
  -4   4  -1   79.52    2.98
  -2   4  -1    3.56    0.43
   0   4  -1    0.42    0.20
   2   4  -1   18.14    0.97
   4   4  -1   14.17    1.02
   6   4  -1    2.56    0.78
   8   4  -1    3.54    0.96
  10   4  -1   25.65    2.41
  12   4  -1    1.01    0.70
  14   4  -1    3.12    1.14
 -13   5  -1    0.68    0.80
 -11   5  -1   80.93    5.23
  -9   5  -1    8.19    1.37
  -7   5  -1    0.95    0.49
  -5   5  -1    4.98    0.49
  -3   5  -1    6.94    0.65
  -1   5  -1    1.15    0.29
   1   5  -1    9.78    0.86
   3   5  -1  216.73    7.87
   5   5  -1    5.37    1.04
   7   5  -1    1.98    0.78
   9   5  -1    6.11    1.32
  11   5  -1    0.52    0.64
  13   5  -1    0.93    0.91
 -10   6  -1    0.92    0.80
  -8   6  -1    0.35    0.62
  -6   6  -1    7.54    0.46
  -4   6  -1  264.05    8.96
  -2   6  -1   12.42    0.99
   0   6  -1    0.14    0.24
   2   6  -1    2.23    0.48
   4   6  -1    1.11    0.44
   6   6  -1    0.10    0.57
   8   6  -1    7.69    1.48
  10   6  -1  161.29    9.01
  -9   7  -1    3.51    1.34
  -7   7  -1   -0.16    0.64
  -5   7  -1    5.01    0.53
  -3   7  -1    7.85    0.81
  -1   7  -1    0.12    0.29
   1   7  -1    6.49    0.79
   3   7  -1  111.21    4.33
   5   7  -1    3.15    0.99
   7   7  -1   -0.29    0.66
   0   8  -1    0.36    0.72
   2   8  -1    9.46    1.58
   4   8  -1    6.76    2.00
  -2  -8   0    6.81    1.60
  -7  -7   0   66.80    2.97
  -5  -7   0    7.08    0.87
  -3  -7   0    0.04    0.35
  -1  -7   0    3.19    0.65
   5  -7   0    4.43    1.31
   7  -7   0   63.08    4.63
 -10  -6   0    1.28    0.87
  -8  -6   0    4.37    0.61
  -6  -6   0   11.11    1.02
  -4  -6   0    0.27    0.28
  -2  -6   0    2.07    0.49
   0  -6   0   27.77    1.53
   2  -6   0    2.75    0.57
   4  -6   0    0.89    0.68
   6  -6   0   11.75    1.84
   8  -6   0    7.35    1.53
  10  -6   0    3.30    1.17
 -13  -5   0    8.03    1.68
 -11  -5   0    1.79    0.89
  -9  -5   0    2.52    0.39
  -7  -5   0  196.66    7.09
  -5  -5   0    4.41    0.60
  -3  -5   0    0.92    0.31
  -1  -5   0   12.90    1.02
   1  -5   0   11.80    0.95
   3  -5   0    0.63    0.40
   5  -5   0    6.17    1.29
   7  -5   0  192.76   10.63
   9  -5   0    3.47    1.20
  11  -5   0    1.78    0.92
  13  -5   0    5.51    1.39
 -14  -4   0  156.83    8.65
 -12  -4   0    5.31    1.25
 -10  -4   0   -0.20    0.39
  -8  -4   0    2.10    0.34
  -6  -4   0    2.31    0.39
  -4  -4   0    0.98    0.27
  -2  -4   0   13.53    0.90
   0  -4   0  577.79   18.36
   2  -4   0   12.91    0.78
   4  -4   0    0.53    0.32
   6  -4   0    1.89    0.66
   8  -4   0    2.61    0.87
  10  -4   0   -0.01    0.47
  12  -4   0    2.73    0.98
  14  -4   0  152.99    8.68
 -13  -3   0    1.94    0.83
 -11  -3   0    4.24    0.99
  -9  -3   0    2.44    0.71
  -7  -3   0  372.53   12.18
  -5  -3   0    7.33    0.60
  -3  -3   0    1.32    0.27
  -1  -3   0    3.80    0.41
   1  -3   0    4.40    0.43
   3  -3   0    1.08    0.22
   5  -3   0    7.36    0.62
   7  -3   0  389.19   17.96
   9  -3   0    1.57    0.74
  11  -3   0    4.57    1.11
  13  -3   0    0.77    0.69
  15  -3   0    0.45    0.74
 -12  -2   0    3.74    0.89
 -10  -2   0    4.24    0.69
  -8  -2   0    4.51    0.82
  -6  -2   0    6.20    0.30
  -4  -2   0    4.27    0.29
  -2  -2   0    1.26    0.21
   0  -2   0  207.25    6.74
   2  -2   0    1.36    0.18
   4  -2   0    4.69    0.40
   6  -2   0    6.32    0.44
   8  -2   0    5.15    0.97
  10  -2   0    5.34    1.08
  12  -2   0    2.87    0.88
  14  -2   0   11.91    1.77
  16  -2   0    0.80    0.81
 -15  -1   0    2.55    1.06
 -13  -1   0    2.23    0.93
 -11  -1   0    7.14    0.85
  -9  -1   0    0.41    0.26
  -7  -1   0  554.88   26.69
  -5  -1   0    0.74    0.22
  -3  -1   0    0.29    0.06
   1  -1   0    4.87    0.24
   3  -1   0    0.42    0.11
   5  -1   0    0.68    0.35
   7  -1   0  563.91   26.41
   9  -1   0    0.53    0.43
  11  -1   0    6.13    1.13
  13  -1   0    1.47    0.74
  15  -1   0    2.35    0.95
 -16   0   0    0.14    0.71
 -14   0   0  263.87   13.50
 -12   0   0    1.23    0.67
 -10   0   0    0.84    0.31
  -8   0   0    3.74    0.48
  -6   0   0    1.19    0.25
  -4   0   0    2.42    0.28
  -2   0   0    0.01    0.06
   2   0   0   -0.07    0.08
   4   0   0    2.59    0.41
   6   0   0    0.54    0.29
   8   0   0    3.77    0.71
  10   0   0    1.11    0.50
  12   0   0    1.51    0.70
 -17   1   0    0.82    0.95
 -15   1   0    2.10    0.98
 -13   1   0    2.06    0.82
 -11   1   0    6.08    1.20
  -9   1   0    0.92    0.24
  -7   1   0  585.49   18.41
  -5   1   0    0.95    0.17
  -3   1   0    0.34    0.13
  -1   1   0    5.31    0.27
   1   1   0    5.25    0.25
   3   1   0    0.23    0.08
   5   1   0    1.00    0.23
   7   1   0  578.37   25.96
   9   1   0    0.23    0.31
  11   1   0    5.37    1.04
 -16   2   0    0.85    0.91
 -14   2   0   19.04    2.43
 -12   2   0    2.38    0.83
 -10   2   0    4.40    0.91
  -8   2   0    5.63    0.88
  -6   2   0    6.29    0.81
  -4   2   0    4.58    0.45
  -2   2   0    1.61    0.14
   0   2   0  208.07    5.53
   2   2   0    1.49    0.17
   4   2   0    4.53    0.28
   6   2   0    7.31    0.41
   8   2   0    4.80    0.66
  14   2   0   20.20    2.57
  16   2   0   -0.39    0.62
 -15   3   0    0.25    0.84
 -13   3   0    2.85    0.92
 -11   3   0    5.32    1.05
  -9   3   0    1.72    0.63
  -7   3   0  366.34   17.40
  -5   3   0    8.66    0.76
  -3   3   0    0.83    0.13
  -1   3   0    6.40    0.41
   1   3   0    6.79    0.45
   3   3   0    1.15    0.20
   5   3   0    8.01    0.53
   7   3   0  368.80   17.73
   9   3   0    2.27    0.74
  11   3   0    5.26    1.18
  13   3   0    2.50    0.93
  15   3   0   -0.20    0.63
 -14   4   0  151.99    8.59
 -12   4   0    6.51    1.33
 -10   4   0    0.34    0.50
  -8   4   0    0.81    0.43
  -6   4   0    2.34    0.57
  -4   4   0    0.72    0.18
  -2   4   0   13.48    0.68
   0   4   0  562.79   14.99
   2   4   0   13.60    0.65
   4   4   0    0.41    0.23
   6   4   0    2.71    0.81
   8   4   0    1.18    0.59
  10   4   0    0.43    0.53
  12   4   0    5.67    1.36
  14   4   0  148.43    8.64
 -13   5   0    5.13    1.30
 -11   5   0    0.44    0.64
  -9   5   0    2.55    0.81
  -7   5   0  212.13   10.11
  -5   5   0    5.55    0.45
  -3   5   0    0.46    0.20
  -1   5   0   12.42    0.79
   1   5   0   10.74    0.89
   3   5   0    0.37    0.25
   5   5   0    5.13    0.68
   7   5   0  217.69   10.43
   9   5   0    3.08    0.97
  11   5   0    0.05    0.67
  13   5   0    3.30    1.20
 -10   6   0    1.12    0.93
  -8   6   0    5.64    1.21
  -6   6   0   11.07    1.51
  -4   6   0    0.18    0.20
  -2   6   0    2.22    0.43
   0   6   0   26.91    1.42
   2   6   0    1.71    0.43
   4   6   0    0.38    0.33
   6   6   0   16.26    1.96
   8   6   0    6.92    1.39
  10   6   0    1.58    0.89
  -3   7   0    0.59    0.31
  -1   7   0    5.14    0.69
   1   7   0    4.36    0.70
   3   7   0    0.28    0.39
   5   7   0    6.30    0.90
   7   7   0   51.02    4.08
   9   7   0    2.61    1.23
   0  -8   1    0.31    0.85
  -7  -7   1    0.08    0.31
  -5  -7   1    2.88    0.61
  -3  -7   1  103.37    4.32
  -1  -7   1    3.31    0.68
   7  -7   1    0.01    0.74
 -10  -6   1  158.45    9.07
  -8  -6   1    8.58    0.83
  -6  -6   1    0.02    0.24
  -4  -6   1    1.94    0.47
  -2  -6   1    1.45    0.42
   0  -6   1    0.21    0.28
   2  -6   1   12.61    1.61
   4  -6   1  271.03   13.28
   6  -6   1    5.68    1.35
   8  -6   1    1.15    0.78
  10  -6   1    1.81    0.94
 -13  -5   1    1.60    1.07
 -11  -5   1    0.09    0.65
  -9  -5   1    4.42    0.43
  -7  -5   1    1.70    0.38
  -5  -5   1    7.18    0.73
  -3  -5   1  245.51    7.91
  -1  -5   1    8.42    0.80
   1  -5   1    0.96    0.27
   3  -5   1    4.51    0.96
   5  -5   1    3.85    1.01
   7  -5   1    0.40    0.62
   9  -5   1    9.57    1.72
  11  -5   1   91.85    5.63
 -14  -4   1    6.35    1.49
 -12  -4   1   -0.10    0.53
 -10  -4   1   29.20    2.53
  -8  -4   1    2.58    0.33
  -6  -4   1    2.93    0.43
  -4  -4   1   10.07    0.83
  -2  -4   1   16.77    0.72
   0  -4   1    0.71    0.19
   2  -4   1    4.80    0.43
   4  -4   1   87.60    3.19
   6  -4   1    1.33    0.58
   8  -4   1    4.54    1.09
  10  -4   1    5.30    1.25
  12  -4   1    3.80    1.14
  14  -4   1    1.77    0.97
 -15  -3   1    0.50    0.72
 -13  -3   1    1.80    0.86
 -11  -3   1    3.70    0.94
  -9  -3   1    6.45    1.19
  -7  -3   1    3.73    0.25
  -5  -3   1    3.66    0.40
  -3  -3   1  501.20   13.63
  -1  -3   1    6.02    0.53
   1  -3   1    0.49    0.14
   3  -3   1   12.43    0.56
   5  -3   1    8.13    0.62
   7  -3   1    1.69    0.63
   9  -3   1    2.32    0.84
  11  -3   1  170.43   10.05
  13  -3   1    1.11    0.76
  15  -3   1    1.43    0.93
 -14  -2   1    0.20    0.50
 -12  -2   1    0.94    0.57
 -10  -2   1  480.04   23.07
  -8  -2   1    3.03    0.72
  -6  -2   1    0.17    0.26
  -4  -2   1    3.38    0.25
  -2  -2   1    1.72    0.16
   0  -2   1    0.39    0.10
   2  -2   1    6.79    0.35
   4  -2   1  915.74   23.90
   6  -2   1    3.51    0.76
   8  -2   1    2.70    0.73
  10  -2   1    0.62    0.52
  12  -2   1    2.40    0.80
  14  -2   1    0.61    0.71
  16  -2   1    0.25    0.75
 -15  -1   1    3.47    1.19
 -13  -1   1    2.10    0.57
 -11  -1   1    2.60    0.54
  -9  -1   1    1.54    0.41
  -7  -1   1    7.38    0.75
  -5  -1   1    0.80    0.24
  -3  -1   1  749.89   18.89
  -1  -1   1    0.97    0.09
   1  -1   1    1.71    0.14
   3  -1   1    0.24    0.10
   5  -1   1    3.45    0.61
   7  -1   1    1.39    0.51
   9  -1   1    5.07    0.94
  11  -1   1  281.47   13.42
  13  -1   1    0.11    0.52
  15  -1   1    2.98    1.01
 -16   0   1    1.26    0.86
 -14   0   1    6.86    1.47
 -12   0   1   -0.19    0.39
 -10   0   1   78.37    3.14
  -8   0   1    0.96    0.26
  -6   0   1    3.59    0.43
  -4   0   1    0.52    0.12
   0   0   1    0.80    0.07
   2   0   1    1.69    0.16
   4   0   1  213.76   10.27
   6   0   1    0.38    0.26
   8   0   1   12.81    1.36
  10   0   1    1.02    0.53
  12   0   1    4.87    1.08
 -17   1   1   75.05    5.39
 -15   1   1    1.85    0.92
 -13   1   1    1.75    0.78
 -11   1   1    2.76    0.87
  -9   1   1    1.79    0.35
  -7   1   1    6.50    0.49
  -5   1   1    1.10    0.18
  -3   1   1  695.24   23.26
  -1   1   1    1.11    0.08
   1   1   1    1.59    0.14
   3   1   1    0.83    0.13
   5   1   1    4.20    0.35
   7   1   1    2.01    0.43
   9   1   1    4.46    0.74
  11   1   1  264.38   13.04
 -16   2   1    0.37    0.79
 -14   2   1    0.72    0.66
 -12   2   1    1.79    0.75
 -10   2   1  500.24   23.05
  -8   2   1    3.62    0.69
  -6   2   1    0.28    0.20
  -4   2   1    4.63    0.85
  -2   2   1    1.74    0.13
   0   2   1    0.33    0.10
   2   2   1    7.93    0.44
   4   2   1  929.57   23.93
   6   2   1    3.53    0.36
   8   2   1    3.33    0.56
  16   2   1    1.91    1.16
 -15   3   1    0.73    0.86
 -13   3   1    0.48    0.65
 -11   3   1    4.20    0.96
  -9   3   1    6.89    1.07
  -7   3   1    2.73    0.48
  -5   3   1    2.45    0.39
  -3   3   1  541.47   11.82
  -1   3   1    7.70    0.42
   1   3   1    0.23    0.09
   3   3   1   11.95    0.56
   5   3   1    8.04    0.53
   7   3   1    1.48    0.52
   9   3   1    2.71    0.81
  11   3   1  205.57   10.18
  13   3   1    1.92    0.86
  15   3   1    0.83    0.84
 -14   4   1    3.64    1.18
 -12   4   1    0.13    0.53
 -10   4   1   29.38    2.27
  -8   4   1    2.90    0.74
  -6   4   1    2.95    0.51
  -4   4   1   11.14    0.63
  -2   4   1   16.84    0.76
   0   4   1    0.90    0.26
   2   4   1    4.57    0.42
   4   4   1   82.67    3.11
   6   4   1    1.47    0.58
   8   4   1    3.25    0.82
  10   4   1    6.57    1.32
  12   4   1    3.96    1.09
  14   4   1    2.44    1.03
 -11   5   1    0.73    0.62
  -9   5   1    5.76    1.12
  -7   5   1    2.65    0.71
  -5   5   1    5.35    1.30
  -3   5   1  217.49    7.82
  -1   5   1    7.88    0.76
   1   5   1    0.39    0.18
   3   5   1    6.41    0.67
   5   5   1    4.17    0.61
   7   5   1    0.57    0.50
   9   5   1    6.12    1.26
  11   5   1   70.42    5.09
  13   5   1    0.83    0.87
  -6   6   1   -0.09    0.37
  -4   6   1    1.34    0.26
  -2   6   1    1.67    0.32
   0   6   1    0.01    0.20
   2   6   1   11.16    0.96
   4   6   1  260.20    9.12
   6   6   1    7.13    1.27
   8   6   1    0.17    0.63
  10   6   1    0.44    0.74
  -3   7   1  110.69    5.34
  -1   7   1    4.54    0.78
   1   7   1    0.23    0.41
   3   7   1    9.71    1.34
   5   7   1    3.72    1.05
  -7  -7   2    1.15    0.44
  -5  -7   2    4.83    0.75
  -3  -7   2    0.09    0.35
  -1  -7   2    8.42    1.09
   1  -7   2   86.42    4.79
   7  -7   2    1.60    0.91
 -10  -6   2    1.22    0.82
  -8  -6   2    1.03    0.35
  -6  -6   2   16.20    1.15
  -4  -6   2    1.87    0.47
  -2  -6   2    1.06    0.36
   0  -6   2   12.01    1.08
   4  -6   2    1.30    0.66
   6  -6   2    3.19    0.96
   8  -6   2    9.36    1.76
  10  -6   2   -0.48    0.65
 -13  -5   2   80.91    5.52
 -11  -5   2    1.55    0.83
  -9  -5   2    1.95    0.92
  -7  -5   2    9.52    0.80
  -5  -5   2   10.28    0.89
  -3  -5   2    0.68    0.29
  -1  -5   2    6.15    0.68
   1  -5   2  272.28    7.53
   3  -5   2    6.96    1.14
   5  -5   2    0.70    0.54
   7  -5   2   13.28    1.79
   9  -5   2    3.62    1.09
  11  -5   2    0.48    0.65
 -14  -4   2   -0.13    0.62
 -12  -4   2    1.24    0.79
 -10  -4   2    0.28    0.54
  -8  -4   2    5.50    1.17
  -6  -4   2  532.10   17.15
  -4  -4   2   10.61    0.77
  -2  -4   2    0.04    0.11
   0  -4   2    3.87    0.38
   2  -4   2    2.02    0.29
   4  -4   2    0.31    0.34
   6  -4   2    9.61    1.42
   8  -4   2  365.56   17.58
  10  -4   2    2.77    0.94
  12  -4   2    0.63    0.76
  14  -4   2    1.27    0.94
 -15  -3   2    1.03    0.90
 -13  -3   2  133.45    7.30
 -11  -3   2    5.22    1.19
  -9  -3   2    1.61    0.67
  -7  -3   2    0.64    0.44
  -5  -3   2    5.97    0.42
  -3  -3   2    2.07    0.19
  -1  -3   2   10.17    0.47
   1  -3   2  540.32   13.72
   3  -3   2    3.75    0.34
   5  -3   2    2.64    0.61
   7  -3   2    1.32    0.59
   9  -3   2    3.04    0.89
  11  -3   2    2.33    0.87
  13  -3   2    4.88    1.24
  15  -3   2   69.85    4.67
 -14  -2   2    0.91    0.66
 -12  -2   2    4.69    1.02
 -10  -2   2   10.09    1.42
  -8  -2   2    1.08    0.46
  -6  -2   2  160.00    7.78
  -4  -2   2    1.29    0.14
  -2  -2   2    0.88    0.12
   0  -2   2    6.82    0.36
   2  -2   2   11.59    0.49
   4  -2   2    0.96    0.20
   6  -2   2    5.84    0.94
   8  -2   2   83.83    4.73
  10  -2   2   -0.13    0.40
  12  -2   2    7.19    1.47
  14  -2   2    1.15    0.75
  16  -2   2    1.29    0.94
 -13  -1   2  197.01   10.66
 -11  -1   2    1.20    0.41
  -9  -1   2    2.36    0.48
  -7  -1   2    3.78    0.68
  -5  -1   2    4.30    0.38
  -3  -1   2    3.39    0.25
  -1  -1   2    0.86    0.11
   1  -1   2  718.74   22.96
   3  -1   2    3.65    0.33
   5  -1   2    3.82    0.38
   7  -1   2    4.54    0.85
   9  -1   2    7.10    1.14
  11  -1   2    2.99    0.87
  13  -1   2    4.68    1.22
  15  -1   2   98.10    6.19
 -16   0   2    0.61    0.78
 -14   0   2    2.89    1.02
 -12   0   2    0.61    0.32
 -10   0   2    1.98    0.42
  -8   0   2    0.33    0.15
  -6   0   2  870.28   22.71
  -4   0   2    0.01    0.08
  -2   0   2    0.16    0.09
   0   0   2    2.05    0.30
   2   0   2    1.28    0.17
   4   0   2    0.26    0.12
   6   0   2    1.29    0.24
   8   0   2  607.31   27.88
  10   0   2   -0.04    0.33
  12   0   2    3.36    0.96
  14   0   2    1.00    0.77
 -17   1   2    3.39    1.32
 -15   1   2    0.38    0.71
 -13   1   2  207.39   10.38
 -11   1   2    0.76    0.34
  -9   1   2    2.42    0.35
  -7   1   2    4.90    0.44
  -5   1   2    4.92    0.50
  -3   1   2    2.90    0.31
  -1   1   2    1.07    0.10
   1   1   2  753.37   22.95
   3   1   2    3.68    0.32
   5   1   2    3.22    0.33
   7   1   2    3.36    0.57
   9   1   2    5.01    0.83
  11   1   2    1.79    0.59
 -16   2   2    2.19    1.06
 -14   2   2    1.33    0.80
 -12   2   2    7.69    1.39
 -10   2   2    9.27    1.31
  -8   2   2    1.21    0.33
  -6   2   2  150.83    5.38
  -4   2   2    1.31    0.25
  -2   2   2    0.75    0.08
   0   2   2    8.72    0.35
   2   2   2   12.51    0.50
   4   2   2    0.77    0.19
   6   2   2    4.75    0.47
   8   2   2   80.29    4.28
 -15   3   2    0.52    0.83
 -13   3   2  126.03    7.27
 -11   3   2    2.88    0.79
  -9   3   2    2.34    0.50
  -7   3   2    1.65    0.38
  -5   3   2    8.16    0.70
  -3   3   2    2.34    0.16
  -1   3   2    9.66    0.47
   1   3   2  503.89   13.70
   3   3   2    3.56    0.35
   5   3   2    2.64    0.33
   7   3   2    2.49    0.66
   9   3   2    2.25    0.73
  11   3   2    0.50    0.60
  13   3   2    4.73    1.20
  15   3   2   59.40    4.48
 -12   4   2    1.66    0.79
 -10   4   2    0.02    0.34
  -8   4   2    7.52    0.90
  -6   4   2  516.36   17.30
  -4   4   2   10.77    0.38
  -2   4   2    0.15    0.12
   0   4   2    3.32    0.35
   2   4   2    2.04    0.29
   4   4   2   -0.05    0.15
   6   4   2    9.69    0.88
   8   4   2  353.19   17.22
  10   4   2    2.52    0.84
  12   4   2    0.93    0.76
  14   4   2    1.42    1.04
  -9   5   2    1.67    0.90
  -7   5   2    8.19    1.15
  -5   5   2    9.30    0.91
  -3   5   2    0.53    0.18
  -1   5   2    6.60    0.53
   1   5   2  282.46    7.56
   3   5   2    7.89    0.75
   5   5   2   -0.03    0.23
   7   5   2    9.17    1.36
   9   5   2    3.82    1.01
  11   5   2    1.50    0.86
  13   5   2    0.68    0.89
  -6   6   2   20.68    2.59
  -4   6   2    2.07    0.31
  -2   6   2    0.96    0.29
   0   6   2   13.45    1.33
   2   6   2   14.57    1.46
   4   6   2    1.38    0.57
   6   6   2    2.46    0.55
   8   6   2   11.87    1.80
  10   6   2    0.06    0.73
  -5   7   2    8.05    1.88
  -3   7   2    0.40    0.28
  -1   7   2    7.23    0.93
   1   7   2   76.94    4.43
   3   7   2    3.83    0.87
   5   7   2    0.28    0.58
  -7  -7   3    5.35    1.52
  -5  -7   3    0.46    0.37
  -3  -7   3    7.98    0.95
  -1  -7   3    7.34    1.21
   1  -7   3   -0.26    0.50
   7  -7   3    1.09    0.93
 -10  -6   3    0.79    0.80
  -8  -6   3    1.17    0.32
  -6  -6   3    0.17    0.25
  -4  -6   3   10.15    0.98
  -2  -6   3  249.38    8.83
   0  -6   3   10.39    1.34
   2  -6   3   -0.12    0.38
   4  -6   3    3.36    0.86
   6  -6   3    0.39    0.59
   8  -6   3    1.39    0.83
  10  -6   3    2.99    1.31
 -13  -5   3    1.95    1.06
 -11  -5   3    3.84    1.20
  -9  -5   3  138.14    7.54
  -7  -5   3    6.78    0.64
  -5  -5   3    1.74    0.38
  -3  -5   3    1.94    0.42
  -1  -5   3    7.17    0.78
   1  -5   3    0.33    0.20
   3  -5   3   12.45    0.98
   5  -5   3  173.21    8.56
   7  -5   3    2.04    0.81
   9  -5   3    1.61    0.86
  11  -5   3    0.55    0.77
 -14  -4   3    1.13    0.89
 -12  -4   3    1.51    0.86
 -10  -4   3    3.10    0.96
  -8  -4   3   13.41    1.85
  -6  -4   3    3.83    0.46
  -4  -4   3    3.38    0.46
  -2  -4   3   86.66    3.22
   0  -4   3    2.21    0.31
   2  -4   3    0.52    0.15
   4  -4   3   11.48    0.97
   6  -4   3   10.23    1.43
   8  -4   3    2.42    0.83
  10  -4   3    4.85    1.22
  12  -4   3    8.54    1.67
 -15  -3   3    4.12    1.26
 -13  -3   3    3.46    1.03
 -11  -3   3    0.79    0.60
  -9  -3   3  293.48   14.43
  -7  -3   3    3.65    0.88
  -5  -3   3    0.67    0.20
  -3  -3   3   10.72    0.48
  -1  -3   3    9.36    0.51
   1  -3   3    0.74    0.18
   3  -3   3    3.77    0.35
   5  -3   3  381.14   18.03
   7  -3   3    6.15    1.13
   9  -3   3    3.09    0.87
  11  -3   3    4.96    1.25
  13  -3   3    1.51    0.87
 -14  -2   3    1.11    0.70
 -12  -2   3    0.63    0.50
 -10  -2   3    3.29    0.84
  -8  -2   3    0.44    0.38
  -6  -2   3    0.61    0.39
  -4  -2   3    5.21    0.22
  -2  -2   3  895.13   23.66
   0  -2   3    5.47    0.38
   2  -2   3    1.45    0.19
   4  -2   3    2.94    0.36
   6  -2   3    1.45    0.52
   8  -2   3    0.88    0.53
  10  -2   3    3.87    0.99
  12  -2   3  270.33   13.94
  14  -2   3    0.06    0.70
 -13  -1   3    7.42    1.25
 -11  -1   3    2.01    0.67
  -9  -1   3  374.77   16.23
  -7  -1   3    0.62    0.22
  -5  -1   3    1.72    0.26
  -3  -1   3    0.44    0.05
  -1  -1   3    5.61    0.31
   1  -1   3    0.09    0.07
   3  -1   3    6.09    0.47
   5  -1   3  528.25   16.21
   7  -1   3    0.07    0.33
   9  -1   3    8.58    1.32
  11  -1   3    0.72    0.64
  13  -1   3    1.90    0.89
  15  -1   3    1.61    0.97
 -16   0   3   10.03    1.79
 -14   0   3    2.91    0.98
 -12   0   3    4.21    0.60
 -10   0   3    0.84    0.34
  -8   0   3    4.95    0.49
  -6   0   3    9.50    0.63
  -4   0   3    2.71    0.56
  -2   0   3  247.63    6.41
   0   0   3    2.47    0.23
   2   0   3    1.12    0.18
   4   0   3    0.20    0.13
   6   0   3    9.07    0.63
   8   0   3    1.51    0.53
  10   0   3    6.35    1.18
  12   0   3   27.35    2.39
  14   0   3   -0.44    0.59
 -17   1   3    0.84    0.98
 -15   1   3    1.39    0.86
 -13   1   3    7.15    1.40
 -11   1   3    1.07    0.36
  -9   1   3  337.43    9.28
  -7   1   3    0.74    0.21
  -5   1   3    2.08    0.27
  -3   1   3    0.17    0.11
  -1   1   3    7.23    0.28
   1   1   3    0.10    0.09
   3   1   3    6.06    0.47
   5   1   3  495.66   16.16
   7   1   3    0.06    0.25
   9   1   3    4.69    0.84
  11   1   3    0.12    0.41
 -16   2   3  159.39    9.08
 -14   2   3    2.89    0.95
 -12   2   3    0.15    0.45
 -10   2   3    5.92    1.12
  -8   2   3    1.51    0.40
  -6   2   3    0.78    0.26
  -4   2   3    6.29    0.44
  -2   2   3  941.00   20.44
   0   2   3    5.78    0.31
   2   2   3    1.24    0.18
   4   2   3    3.09    0.36
   6   2   3    1.63    0.29
   8   2   3    0.88    0.43
  10   2   3    3.95    0.85
 -13   3   3    1.87    0.85
 -11   3   3    0.81    0.43
  -9   3   3  295.36    9.99
  -7   3   3    4.25    0.55
  -5   3   3    1.34    0.31
  -3   3   3   10.81    0.35
  -1   3   3    9.85    0.38
   1   3   3    0.54    0.15
   3   3   3    4.60    0.37
   5   3   3  397.25   10.26
   7   3   3    5.01    0.60
   9   3   3    2.02    0.76
  11   3   3    5.81    1.31
  13   3   3    1.73    0.90
  15   3   3    0.42    0.97
 -10   4   3    6.92    1.52
  -8   4   3   15.85    2.08
  -6   4   3    4.61    1.13
  -4   4   3    4.05    0.51
  -2   4   3   86.29    2.54
   0   4   3    2.28    0.29
   2   4   3    0.57    0.19
   4   4   3   13.59    0.71
   6   4   3    9.18    0.83
   8   4   3    2.38    0.77
  10   4   3    5.51    1.26
  12   4   3   11.93    1.92
  14   4   3    0.13    0.88
  -9   5   3  119.33    7.44
  -7   5   3    5.95    1.31
  -5   5   3    0.34    0.63
  -3   5   3    3.92    0.43
  -1   5   3    8.26    0.76
   1   5   3    0.43    0.26
   3   5   3   12.74    1.35
   5   5   3  150.97    5.79
   7   5   3    1.30    0.60
   9   5   3    1.98    0.78
  11   5   3    0.56    0.74
  -8   6   3    0.75    0.85
  -6   6   3   -0.89    0.53
  -4   6   3   10.57    1.90
  -2   6   3  257.44    8.76
   0   6   3   13.18    1.29
   2   6   3    0.38    0.34
   4   6   3    2.64    0.73
   6   6   3   -0.01    0.46
  -7   7   3    6.15    1.74
  -5   7   3    0.90    1.01
  -3   7   3    7.39    0.69
  -1   7   3    5.89    0.85
   1   7   3    0.06    0.36
   3   7   3    3.04    0.78
   5   7   3   80.97    4.68
  -7  -7   4    5.26    1.45
  -5  -7   4   62.72    2.87
  -3  -7   4    4.30    0.75
  -1  -7   4    0.62    0.51
   1  -7   4    1.07    0.64
 -10  -6   4    0.65    0.94
  -8  -6   4    0.63    0.80
  -6  -6   4    6.36    0.71
  -4  -6   4   12.92    1.11
  -2  -6   4    0.55    0.37
   0  -6   4    3.85    0.79
   2  -6   4   15.63    1.75
   4  -6   4    0.50    0.60
   6  -6   4    0.16    0.59
   8  -6   4    4.95    1.39
 -11  -5   4    5.89    1.43
  -9  -5   4    1.40    0.83
  -7  -5   4    2.93    0.39
  -5  -5   4  193.88    7.06
  -3  -5   4    6.15    0.72
  -1  -5   4   -0.12    0.20
   1  -5   4   14.12    1.44
   3  -5   4    7.62    0.78
   5  -5   4    1.10    0.59
   7  -5   4    2.39    0.83
   9  -5   4   96.66    6.32
  11  -5   4    0.71    0.88
 -14  -4   4    0.98    0.92
 -12  -4   4  217.46   11.41
 -10  -4   4    4.24    1.13
  -8  -4   4   -0.39    0.34
  -6  -4   4    3.38    0.39
  -4  -4   4    1.44    0.33
  -2  -4   4    0.17    0.18
   0  -4   4   10.52    0.64
   2  -4   4  493.95   22.53
   4  -4   4    7.17    0.75
   6  -4   4    0.41    0.46
   8  -4   4    2.38    0.82
  10  -4   4    0.52    0.64
  12  -4   4    0.32    0.75
 -15  -3   4    2.02    1.01
 -13  -3   4    0.10    0.57
 -11  -3   4    3.94    1.08
  -9  -3   4    3.65    0.99
  -7  -3   4    6.70    1.21
  -5  -3   4  380.64   12.00
  -3  -3   4    2.78    0.27
  -1  -3   4    1.07    0.19
   1  -3   4    0.98    0.26
   3  -3   4    6.26    0.63
   5  -3   4    0.61    0.28
   7  -3   4    8.95    1.32
   9  -3   4  188.49    9.38
  11  -3   4    0.19    0.63
  13  -3   4    3.45    1.21
 -16  -2   4    4.84    1.30
 -14  -2   4   -0.01    0.56
 -12  -2   4   25.87    2.37
 -10  -2   4    1.04    0.58
  -8  -2   4    4.31    0.95
  -6  -2   4    3.13    0.76
  -4  -2   4   12.17    0.42
  -2  -2   4    2.74    0.26
   0  -2   4    6.02    0.51
   2  -2   4  148.80    4.15
   4  -2   4    2.14    0.35
   6  -2   4    2.35    0.61
   8  -2   4    2.74    0.81
  10  -2   4    6.85    1.36
  12  -2   4    1.85    0.85
  14  -2   4    2.90    1.14
 -15  -1   4    3.09    0.98
 -13  -1   4    2.07    0.73
 -11  -1   4    2.80    0.78
  -9  -1   4    3.84    0.84
  -7  -1   4    0.79    0.25
  -5  -1   4  514.38   16.58
  -3  -1   4    2.44    0.15
  -1  -1   4    0.02    0.07
   1  -1   4    4.28    0.32
   3  -1   4    6.06    0.50
   5  -1   4    0.64    0.22
   7  -1   4    5.73    1.00
   9  -1   4  256.80   12.81
  11  -1   4    0.93    0.62
  13  -1   4    4.11    1.26
  15  -1   4    0.89    0.96
 -14   0   4    0.11    0.41
 -12   0   4  363.64   17.28
 -10   0   4    0.47    0.28
  -8   0   4   -0.19    0.17
  -6   0   4    4.54    0.53
  -4   0   4    0.85    0.22
  -2   0   4    0.12    0.05
   0   0   4    2.67    0.28
   2   0   4  673.38   20.81
   4   0   4    0.22    0.14
   6   0   4    2.62    0.38
   8   0   4    1.81    0.58
  10   0   4    0.82    0.51
  12   0   4    0.59    0.63
  14   0   4    1.52    1.01
 -17   1   4    1.12    0.98
 -15   1   4    1.73    0.92
 -13   1   4    3.07    0.75
 -11   1   4    3.25    0.48
  -9   1   4    5.96    0.59
  -7   1   4    1.17    0.25
  -5   1   4  534.86   23.50
  -3   1   4    2.47    0.49
  -1   1   4   -0.01    0.07
   1   1   4    5.77    0.39
   3   1   4    6.34    0.55
   5   1   4    0.52    0.19
   7   1   4    3.26    0.69
   9   1   4  266.84   12.48
  11   1   4    0.96    0.55
 -14   2   4    0.27    1.03
 -12   2   4   31.09    1.75
 -10   2   4    0.80    0.38
  -8   2   4    3.92    0.56
  -6   2   4    3.92    0.51
  -4   2   4   13.42    0.81
  -2   2   4    2.71    0.20
   0   2   4    5.36    0.45
   2   2   4  148.60    4.14
   4   2   4    3.48    0.41
   6   2   4    3.02    0.43
   8   2   4    3.81    0.80
  10   2   4    7.99    1.30
 -13   3   4   -0.07    0.55
 -11   3   4    5.46    1.26
  -9   3   4    3.99    0.97
  -7   3   4    6.68    1.37
  -5   3   4  346.56   17.44
  -3   3   4    2.27    0.70
  -1   3   4    0.61    0.18
   1   3   4    2.01    0.24
   3   3   4    7.34    0.47
   5   3   4    0.47    0.21
   7   3   4    9.55    0.89
   9   3   4  159.70    9.09
  11   3   4    0.11    0.60
  13   3   4    3.41    1.22
 -12   4   4  211.82   11.43
 -10   4   4    6.92    1.41
  -8   4   4   -0.03    0.54
  -6   4   4    4.33    1.13
  -4   4   4    1.88    0.74
  -2   4   4    0.26    0.15
   0   4   4   10.92    0.77
   2   4   4  490.11   16.06
   4   4   4    7.82    0.75
   6   4   4    0.80    0.32
   8   4   4    1.84    0.71
  10   4   4    0.20    0.62
  12   4   4   -0.09    0.74
 -11   5   4    2.63    1.03
  -9   5   4   -0.11    0.63
  -7   5   4    2.50    0.96
  -5   5   4  221.06   10.93
  -3   5   4    7.65    0.51
  -1   5   4    0.08    0.20
   1   5   4   12.85    1.03
   3   5   4    7.56    0.81
   5   5   4    0.58    0.45
   7   5   4    3.62    1.18
 -10   6   4    0.86    0.95
  -8   6   4    0.19    0.90
  -6   6   4    6.15    1.53
  -4   6   4   15.17    2.23
  -2   6   4    0.42    0.27
   0   6   4    3.79    0.60
   2   6   4   18.07    1.53
   4   6   4    1.29    0.59
   6   6   4    1.03    0.61
  -7   7   4    4.27    1.55
  -5   7   4   61.10    4.81
  -3   7   4    4.11    1.45
  -1   7   4    0.20    0.33
   1   7   4    3.34    0.74
   3   7   4    3.26    0.86
  -5  -7   5    0.07    0.77
  -1  -7   5   73.25    4.51
   1  -7   5    4.20    0.99
  -8  -6   5  155.58    8.89
  -6  -6   5    7.66    0.77
  -4  -6   5    0.23    0.28
  -2  -6   5    2.53    0.65
   0  -6   5    0.80    0.49
   2  -6   5    0.80    0.49
   6  -6   5  144.59    7.83
   8  -6   5    5.86    1.45
 -11  -5   5    0.67    0.81
  -9  -5   5   -0.41    0.59
  -7  -5   5    7.80    1.56
  -5  -5   5    0.78    0.28
  -3  -5   5    9.07    0.87
  -1  -5   5  169.19    5.76
   1  -5   5    1.86    0.60
   3  -5   5    0.95    0.35
   5  -5   5    0.86    0.57
   7  -5   5    2.56    0.87
   9  -5   5    1.34    0.89
 -14  -4   5    3.97    1.29
 -12  -4   5    4.28    1.26
 -10  -4   5    2.15    0.90
  -8  -4   5   28.34    2.60
  -6  -4   5    1.16    0.24
  -4  -4   5    1.21    0.31
  -2  -4   5    7.35    0.72
   0  -4   5   15.30    0.78
   2  -4   5    0.08    0.20
   4  -4   5    7.01    0.75
   6  -4   5   24.12    2.16
   8  -4   5    1.97    0.82
  10  -4   5    0.46    0.70
 -15  -3   5   87.82    5.70
 -13  -3   5    0.51    0.59
 -11  -3   5    0.56    0.58
  -9  -3   5    6.96    1.32
  -7  -3   5    8.24    1.45
  -5  -3   5    2.76    0.32
  -3  -3   5    3.38    0.33
  -1  -3   5  369.08   10.19
   1  -3   5    7.22    0.53
   3  -3   5    0.42    0.23
   5  -3   5   10.13    0.90
   7  -3   5    7.66    1.30
   9  -3   5    0.84    0.64
  11  -3   5    0.73    0.68
  13  -3   5   70.91    5.40
 -16  -2   5    2.03    0.98
 -14  -2   5    0.01    0.55
 -12  -2   5    0.55    0.57
 -10  -2   5    1.96    0.73
  -8  -2   5  520.83   24.66
  -6  -2   5    3.51    0.91
  -4  -2   5    0.01    0.07
  -2  -2   5    4.69    0.36
   0  -2   5    1.50    0.22
   2  -2   5    0.27    0.13
   4  -2   5    5.50    0.58
   6  -2   5  518.14   22.83
   8  -2   5    2.11    0.74
  10  -2   5    2.47    0.89
  12  -2   5    1.78    0.97
  14  -2   5   -0.19    0.72
 -15  -1   5  110.67    6.02
 -13  -1   5    0.54    0.54
 -11  -1   5    1.57    0.66
  -9  -1   5    0.96    0.49
  -7  -1   5    4.23    0.53
  -5  -1   5    3.32    0.45
  -3  -1   5    6.52    0.28
  -1  -1   5  505.94   13.03
   1  -1   5    0.49    0.17
   3  -1   5    2.14    0.34
   5  -1   5    0.33    0.20
   7  -1   5    6.23    1.06
   9  -1   5    0.52    0.53
  11  -1   5    5.92    1.33
  13  -1   5  103.74    6.19
 -14   0   5    4.07    1.00
 -12   0   5    9.86    1.40
 -10   0   5    3.37    0.56
  -8   0   5   88.77    3.48
  -6   0   5   -0.08    0.14
  -4   0   5    1.78    0.34
  -2   0   5    0.63    0.10
   0   0   5   12.26    0.64
   2   0   5    0.16    0.15
   4   0   5    7.10    0.61
   6   0   5   74.25    2.82
   8   0   5    1.84    0.64
  10   0   5    5.13    1.12
  12   0   5    0.46    0.67
  14   0   5    3.31    1.23
 -13   1   5    0.35    0.34
 -11   1   5    2.73    0.56
  -9   1   5    0.82    0.35
  -7   1   5    6.41    1.04
  -5   1   5    3.04    0.63
  -3   1   5    5.77    0.82
  -1   1   5  485.30   12.96
   1   1   5    0.91    0.20
   3   1   5    1.70    0.29
   5   1   5   -0.03    0.16
   7   1   5    7.41    1.14
   9   1   5    1.12    0.55
  11   1   5    5.47    1.20
  13   1   5   92.20    5.79
 -12   2   5    0.11    0.56
 -10   2   5    2.82    0.85
  -8   2   5  530.07   24.59
  -6   2   5    2.91    0.77
  -4   2   5   -0.35    0.17
  -2   2   5    4.70    0.26
   0   2   5    1.30    0.22
   2   2   5    0.24    0.16
   4   2   5    5.64    0.57
   6   2   5  476.04   15.84
   8   2   5    1.30    0.59
  10   2   5    0.96    0.63
 -13   3   5    1.09    0.77
 -11   3   5    2.94    0.98
  -9   3   5    5.05    1.16
  -7   3   5    8.57    1.49
  -5   3   5    1.44    0.64
  -3   3   5    4.01    0.88
  -1   3   5  390.96   12.47
   1   3   5    7.77    0.64
   3   3   5    0.40    0.22
   5   3   5   10.35    0.88
   7   3   5    5.98    0.60
   9   3   5    0.61    0.55
  11   3   5    4.05    1.26
  13   3   5   94.80    5.76
 -12   4   5    3.09    1.07
 -10   4   5    0.77    0.64
  -8   4   5   30.63    2.73
  -6   4   5    0.65    0.66
  -4   4   5    1.62    0.73
  -2   4   5   10.30    0.63
   0   4   5   16.47    0.98
   2   4   5    0.37    0.24
   4   4   5    5.85    0.70
   6   4   5   27.04    1.44
 -11   5   5    0.80    0.85
  -9   5   5    0.04    0.66
  -7   5   5   10.14    1.79
  -5   5   5    0.51    0.72
  -3   5   5   10.65    1.86
  -1   5   5  150.18    5.66
   1   5   5    3.22    0.53
   3   5   5    0.52    0.33
   5   5   5    1.58    0.62
   7   5   5    5.11    1.04
  -8   6   5  153.90    9.13
  -6   6   5    8.48    1.86
  -4   6   5   -0.73    0.61
  -2   6   5    1.84    0.35
   0   6   5    0.96    0.36
   2   6   5    0.29    0.37
   4   6   5    8.35    1.24
   6   6   5  144.10    7.50
  -5   7   5    0.92    1.14
  -3   7   5    1.75    1.20
  -1   7   5   80.23    4.03
  -8  -6   6    0.91    0.95
  -6  -6   6    3.25    0.49
  -4  -6   6   11.74    1.04
  -2  -6   6    0.65    0.44
   0  -6   6    0.05    0.38
   2  -6   6    8.64    1.28
   6  -6   6    0.68    0.73
 -11  -5   6   81.37    5.85
  -9  -5   6    3.32    1.18
  -7  -5   6    1.90    0.88
  -5  -5   6   10.43    0.86
  -3  -5   6    6.63    0.75
  -1  -5   6    0.48    0.40
   1  -5   6    2.00    0.60
   3  -5   6  131.97    5.04
   5  -5   6    4.93    1.09
   7  -5   6    0.43    0.66
   9  -5   6    4.52    1.35
 -12  -4   6    2.98    1.16
 -10  -4   6    0.52    0.70
  -8  -4   6   -0.17    0.46
  -6  -4   6    7.08    1.36
  -4  -4   6  359.78   12.19
  -2  -4   6    8.00    0.76
   0  -4   6    0.26    0.22
   2  -4   6    4.12    0.56
   4  -4   6    0.21    0.29
   6  -4   6    0.72    0.61
   8  -4   6    4.66    1.19
  10  -4   6  151.10    8.55
 -15  -3   6    3.35    1.29
 -13  -3   6    3.06    1.07
 -11  -3   6  138.64    7.54
  -9  -3   6    1.80    0.82
  -7  -3   6    1.77    0.79
  -5  -3   6    0.15    0.13
  -3  -3   6    6.55    0.61
  -1  -3   6    0.13    0.16
   1  -3   6   10.62    0.68
   3  -3   6  251.60    8.38
   5  -3   6    0.29    0.27
   7  -3   6    2.82    0.90
   9  -3   6   -0.30    0.51
  11  -3   6    2.21    1.03
 -16  -2   6    1.13    0.89
 -14  -2   6    2.91    0.97
 -12  -2   6   -0.16    0.45
 -10  -2   6    7.26    1.43
  -8  -2   6    6.15    1.21
  -6  -2   6    6.59    1.21
  -4  -2   6   94.57    2.30
  -2  -2   6    1.52    0.24
   0  -2   6    0.10    0.13
   2  -2   6    4.26    0.52
   4  -2   6   13.14    0.89
   6  -2   6    0.19    0.24
   8  -2   6    7.23    1.28
  10  -2   6   14.10    2.01
  12  -2   6    1.55    0.84
 -15  -1   6    3.22    0.98
 -13  -1   6    1.23    0.64
 -11  -1   6  184.68   10.40
  -9  -1   6    0.35    0.45
  -7  -1   6    1.66    0.39
  -5  -1   6    4.80    0.58
  -3  -1   6    7.85    0.35
  -1  -1   6    1.35    0.21
   1  -1   6    4.79    0.49
   3  -1   6  331.99   11.26
   5  -1   6    2.29    0.39
   7  -1   6    1.75    0.62
   9  -1   6    2.74    0.89
  11  -1   6    3.23    1.02
  13  -1   6    1.24    0.98
 -14   0   6    0.58    0.66
 -12   0   6    3.58    0.97
 -10   0   6    0.81    0.36
  -8   0   6    0.03    0.24
  -6   0   6    2.73    0.49
  -4   0   6  656.30   21.55
  -2   0   6   -0.07    0.07
   0   0   6    0.36    0.16
   2   0   6    4.19    0.47
   4   0   6    1.77    0.35
   6   0   6    0.63    0.28
   8   0   6    4.06    0.96
  10   0   6  248.85   12.88
  12   0   6    0.36    0.74
  14   0   6    1.58    1.11
 -11   1   6  212.51   10.36
  -9   1   6    0.08    0.40
  -7   1   6    1.14    0.50
  -5   1   6    5.55    0.93
  -3   1   6    6.08    0.92
  -1   1   6    0.99    0.21
   1   1   6    4.56    0.46
   3   1   6  356.08   11.28
   5   1   6    2.41    0.41
   7   1   6    1.66    0.40
   9   1   6    3.52    0.94
  11   1   6    3.62    1.10
  13   1   6    0.26    0.82
 -14   2   6    3.41    1.09
 -12   2   6    0.10    0.53
 -10   2   6    8.39    1.45
  -8   2   6    8.49    1.38
  -6   2   6    4.02    0.88
  -4   2   6   91.96    5.10
  -2   2   6    2.67    0.25
   0   2   6   -0.18    0.09
   2   2   6    4.57    0.50
   4   2   6   11.18    0.86
   6   2   6    0.10    0.22
   8   2   6    6.31    1.14
  10   2   6   20.74    2.25
 -15   3   6    3.79    1.30
 -13   3   6    1.99    0.97
 -11   3   6  119.58    7.20
  -9   3   6    1.28    0.75
  -7   3   6    0.69    0.63
  -5   3   6    0.05    0.32
  -3   3   6    8.72    1.39
  -1   3   6    0.24    0.15
   1   3   6   10.31    0.72
   3   3   6  240.65    8.38
   5   3   6    0.56    0.28
   7   3   6    2.20    0.49
   9   3   6    0.81    0.63
 -12   4   6    1.77    0.92
 -10   4   6    0.48    0.66
  -8   4   6    0.04    0.53
  -6   4   6    8.09    1.49
  -4   4   6  369.55   17.80
  -2   4   6    7.24    0.51
   0   4   6    0.04    0.17
   2   4   6    3.15    0.51
   4   4   6    0.86    0.34
   6   4   6    0.97    0.40
 -11   5   6   93.09    6.02
  -9   5   6    3.17    1.16
  -7   5   6    0.90    0.88
  -5   5   6    6.40    1.46
  -3   5   6    8.00    1.57
  -1   5   6    0.92    0.28
   1   5   6    3.65    0.56
   3   5   6  143.54    5.14
   5   5   6    6.82    1.07
   7   5   6    0.62    0.60
  -8   6   6    0.08    0.86
  -6   6   6    4.63    1.52
  -4   6   6   18.66    2.60
  -2   6   6    1.46    0.26
   0   6   6   -0.03    0.26
   2   6   6   10.83    1.24
   4   6   6    9.07    1.26
  -3   7   6    7.79    1.93
  -1   7   6    0.01    0.29
  -6  -6   7    0.11    0.86
  -4  -6   7    0.06    0.32
  -2  -6   7    5.80    0.95
   0  -6   7  137.57    7.15
   2  -6   7    6.20    1.15
   4  -6   7    0.31    0.63
  -9  -5   7    4.46    1.31
  -7  -5   7  105.71    6.19
  -5  -5   7    2.56    0.45
  -3  -5   7    0.51    0.33
  -1  -5   7    0.21    0.34
   1  -5   7    4.77    0.89
   3  -5   7   -0.05    0.40
   5  -5   7    7.29    1.34
   7  -5   7   64.74    4.38
 -12  -4   7    0.27    0.79
 -10  -4   7    1.91    0.97
  -8  -4   7    3.21    1.08
  -6  -4   7   11.60    1.86
  -4  -4   7    2.49    0.43
  -2  -4   7    6.23    0.68
   0  -4   7   30.55    2.03
   2  -4   7    0.93    0.33
   4  -4   7    0.40    0.34
   6  -4   7    4.05    1.03
   8  -4   7    4.67    1.17
 -13  -3   7    2.62    1.03
 -11  -3   7    2.01    0.90
  -9  -3   7    3.70    1.06
  -7  -3   7  210.30   11.11
  -5  -3   7    3.47    1.00
  -3  -3   7    0.30    0.21
  -1  -3   7   10.43    0.68
   1  -3   7    7.93    0.73
   3  -3   7    0.76    0.29
   5  -3   7    2.79    0.50
   7  -3   7  118.41    7.25
   9  -3   7    1.93    0.87
  11  -3   7    0.43    1.19
 -14  -2   7  158.96    8.95
 -12  -2   7    1.02    0.75
 -10  -2   7   -0.28    0.44
  -8  -2   7    4.51    1.12
  -6  -2   7    1.04    0.65
  -4  -2   7    0.14    0.11
  -2  -2   7    5.35    0.45
   0  -2   7  505.74   13.49
   2  -2   7    2.06    0.40
   4  -2   7    1.15    0.33
   6  -2   7    3.64    0.58
   8  -2   7    1.06    0.65
  10  -2   7    0.70    0.64
 -15  -1   7    0.68    0.83
 -13  -1   7    2.32    0.80
 -11  -1   7    3.67    1.05
  -9  -1   7    3.57    0.97
  -7  -1   7  272.39    9.00
  -5  -1   7   -0.14    0.20
  -3  -1   7    0.47    0.14
  -1  -1   7    1.13    0.24
   1  -1   7    8.08    0.72
   3  -1   7   -0.15    0.15
   5  -1   7    8.16    0.80
   7  -1   7  178.84    8.75
   9  -1   7    0.61    0.53
  11  -1   7    2.33    0.94
 -16   0   7    1.06    1.10
 -14   0   7   14.26    2.08
 -12   0   7    0.09    0.50
 -10   0   7    3.28    0.77
  -8   0   7    0.06    0.25
  -6   0   7   11.78    1.04
  -4   0   7    3.12    0.63
  -2   0   7    8.28    0.54
   0   0   7   85.33    3.12
   2   0   7    2.71    0.41
   4   0   7    0.35    0.23
   6   0   7    0.29    0.26
   8   0   7    8.00    1.34
  10   0   7    1.39    0.82
  12   0   7    3.33    1.18
 -11   1   7    3.54    1.00
  -9   1   7    4.51    1.01
  -7   1   7  247.12   12.65
  -5   1   7    0.14    0.32
  -3   1   7    0.87    0.40
  -1   1   7    0.50    0.20
   1   1   7    8.23    0.68
   3   1   7    0.23    0.18
   5   1   7    7.50    0.73
   7   1   7  157.85    5.93
   9   1   7    0.19    0.53
  11   1   7    1.80    0.99
  13   1   7   -0.19    0.88
 -14   2   7  157.71    8.82
 -12   2   7    0.89    0.68
 -10   2   7    0.33    0.59
  -8   2   7    4.91    1.05
  -6   2   7    0.68    0.47
  -4   2   7   -0.06    0.31
  -2   2   7    5.46    0.40
   0   2   7  515.89   16.51
   2   2   7    2.00    0.36
   4   2   7    0.76    0.30
   6   2   7    3.04    0.53
   8   2   7    0.05    0.47
  10   2   7    0.76    0.67
 -13   3   7    2.56    1.05
 -11   3   7    1.15    0.75
  -9   3   7    2.22    0.87
  -7   3   7  216.71   11.01
  -5   3   7    3.26    0.85
  -3   3   7    0.62    0.55
  -1   3   7    9.45    0.66
   1   3   7    6.60    0.65
   3   3   7    0.88    0.32
   5   3   7    4.32    0.61
   7   3   7  138.32    5.03
   9   3   7    2.07    0.91
 -12   4   7    0.40    0.82
 -10   4   7    3.08    1.11
  -8   4   7    4.47    1.20
  -6   4   7   17.12    2.18
  -4   4   7    1.41    0.69
  -2   4   7    5.82    0.44
   0   4   7   29.83    1.46
   2   4   7    1.44    0.35
   4   4   7    0.08    0.30
   6   4   7    6.95    0.83
   8   4   7    7.77    1.31
  -9   5   7    5.77    1.49
  -7   5   7   79.98    5.95
  -5   5   7    2.30    0.95
  -3   5   7   -0.01    0.49
  -1   5   7    1.43    0.32
   1   5   7    5.79    0.67
   3   5   7    0.01    0.29
   5   5   7    6.33    1.07
   7   5   7   57.47    3.90
  -6   6   7    0.04    0.95
  -4   6   7   -0.11    0.86
  -2   6   7    6.19    1.61
   0   6   7  140.07    5.20
   2   6   7    6.44    0.94
  -6  -6   8    1.08    1.04
  -9  -5   8    5.18    1.48
  -7  -5   8    1.72    1.00
  -5  -5   8    1.96    0.36
  -3  -5   8  100.56    5.30
  -1  -5   8    4.91    0.86
   1  -5   8    0.43    0.42
   3  -5   8    9.37    1.36
   5  -5   8    4.11    0.78
 -10  -4   8  169.90    9.17
  -8  -4   8    3.10    1.15
  -6  -4   8    0.33    0.67
  -4  -4   8    4.77    0.55
  -2  -4   8    0.79    0.37
   0  -4   8    0.46    0.39
   2  -4   8    4.58    0.64
   4  -4   8  200.56    6.95
   6  -4   8    3.03    1.00
   8  -4   8    1.29    0.80
 -13  -3   8    1.15    1.17
 -11  -3   8    0.09    0.63
  -9  -3   8    2.70    1.09
  -7  -3   8    0.73    0.71
  -5  -3   8    8.12    1.53
  -3  -3   8  183.55    6.13
  -1  -3   8    0.24    0.21
   1  -3   8    0.34    0.26
   3  -3   8    0.24    0.28
   5  -3   8    3.84    0.62
   7  -3   8    0.52    0.63
   9  -3   8    5.87    1.40
 -14  -2   8    4.86    1.27
 -12  -2   8    2.25    0.96
 -10  -2   8   21.09    2.55
  -8  -2   8   -0.14    0.35
  -6  -2   8    0.73    0.60
  -4  -2   8    2.17    0.48
  -2  -2   8   14.41    0.89
   0  -2   8    0.74    0.26
   2  -2   8    8.19    0.78
   4  -2   8   28.89    1.54
   6  -2   8    1.69    0.48
   8  -2   8    1.09    0.70
  10  -2   8    0.97    0.74
 -15  -1   8    0.09    1.08
 -13  -1   8    1.17    0.86
 -11  -1   8    1.77    0.90
  -9  -1   8    4.57    1.12
  -7  -1   8    4.83    1.23
  -5  -1   8    5.72    0.74
  -3  -1   8  263.96    7.33
  -1  -1   8    1.95    0.34
   1  -1   8    0.24    0.21
   3  -1   8    4.07    0.58
   5  -1   8    7.06    0.75
   7  -1   8    1.57    0.72
   9  -1   8    3.71    1.13
  11  -1   8   66.22    5.10
 -14   0   8   -0.01    0.67
 -12   0   8    1.87    0.87
 -10   0   8  280.73   14.28
  -8   0   8    0.27    0.25
  -6   0   8    0.02    0.38
  -4   0   8    5.41    0.92
  -2   0   8    0.92    0.22
   0   0   8    0.42    0.21
   2   0   8    4.17    0.52
   4   0   8  326.62   10.60
   6   0   8   -0.10    0.25
   8   0   8    1.27    0.66
  10   0   8    2.18    0.96
 -11   1   8    4.24    1.11
  -9   1   8    3.21    0.93
  -7   1   8    2.03    0.68
  -5   1   8    2.86    0.77
  -3   1   8  283.57   12.99
  -1   1   8    1.68    0.31
   1   1   8    0.11    0.18
   3   1   8    4.97    0.60
   5   1   8    4.84    0.64
   7   1   8    0.41    0.34
   9   1   8    2.30    0.97
  11   1   8   81.77    5.30
 -12   2   8    2.56    1.04
 -10   2   8   20.90    2.52
  -8   2   8    0.68    0.64
  -6   2   8    1.21    0.63
  -4   2   8    3.38    0.86
  -2   2   8   13.32    0.71
   0   2   8    0.87    0.25
   2   2   8    7.94    0.76
   4   2   8   29.11    1.50
   6   2   8    2.09    0.48
   8   2   8    1.46    0.78
  10   2   8    1.18    0.87
 -13   3   8    3.46    1.27
 -11   3   8   -0.32    0.64
  -9   3   8    5.39    1.29
  -7   3   8    2.19    0.87
  -5   3   8    7.01    1.25
  -3   3   8  161.68    9.04
  -1   3   8    0.42    0.20
   1   3   8    0.52    0.24
   3   3   8    0.11    0.23
   5   3   8    5.28    0.71
   7   3   8    0.61    0.41
   9   3   8    6.52    1.55
 -10   4   8  154.38    9.12
  -8   4   8    4.45    1.33
  -6   4   8    0.04    0.48
  -4   4   8    1.36    0.74
  -2   4   8   -0.01    0.47
   0   4   8    0.28    0.22
   2   4   8    5.66    0.67
   4   4   8  188.75    6.90
   6   4   8    3.52    0.64
   8   4   8    0.67    0.62
  -7   5   8    0.43    0.83
  -5   5   8    2.13    1.07
  -3   5   8  109.70    6.44
  -1   5   8    5.65    0.53
   1   5   8    0.06    0.24
   3   5   8    8.10    0.90
  -4   6   8    8.41    2.20
  -2   6   8    7.74    1.81
   0   6   8    0.18    0.33
  -7  -5   9    0.03    0.76
  -5  -5   9    5.01    1.49
  -3  -5   9    0.19    0.36
  -1  -5   9    6.07    0.94
   1  -5   9   68.58    4.62
  -8  -4   9    5.73    1.48
  -6  -4   9   15.43    2.32
  -4  -4   9    0.48    0.24
  -2  -4   9    0.39    0.34
   0  -4   9    5.18    0.88
   2  -4   9    7.92    0.97
   4  -4   9    0.34    0.42
   6  -4   9    3.71    0.86
 -11  -3   9    1.12    0.94
  -9  -3   9    0.58    0.73
  -7  -3   9    5.07    1.31
  -5  -3   9    6.57    1.38
  -3  -3   9    1.06    0.30
  -1  -3   9    3.75    0.57
   1  -3   9  126.80    4.92
   3  -3   9    2.66    0.53
   5  -3   9    0.29    0.36
   7  -3   9    4.59    1.25
 -12  -2   9   -0.42    0.60
 -10  -2   9    0.08    0.60
  -8  -2   9    3.84    1.16
  -6  -2   9  282.96   14.22
  -4  -2   9    1.58    0.82
  -2  -2   9    0.13    0.16
   0  -2   9    3.91    0.51
   2  -2   9    0.71    0.32
   4  -2   9    0.52    0.36
   6  -2   9    2.51    0.58
   8  -2   9  148.71    8.07
 -13  -1   9   80.42    5.19
 -11  -1   9    0.47    0.76
  -9  -1   9    1.51    0.89
  -7  -1   9    2.74    1.03
  -5  -1   9    6.77    1.39
  -3  -1   9    1.05    0.18
  -1  -1   9    7.22    0.66
   1  -1   9  181.59    6.06
   3  -1   9    0.49    0.32
   5  -1   9    0.28    0.32
   7  -1   9    1.20    0.45
   9  -1   9    2.19    1.01
  -8   0   9   -0.07    0.36
  -6   0   9   33.67    2.48
  -4   0   9    0.28    0.36
  -2   0   9    0.17    0.16
   0   0   9    0.69    0.25
   2   0   9   12.12    0.99
   4   0   9   -0.06    0.22
   6   0   9    6.11    0.79
   8   0   9   13.44    1.99
  -9   1   9    1.93    0.79
  -7   1   9    1.02    0.60
  -5   1   9    8.36    1.30
  -3   1   9    1.48    0.60
  -1   1   9    6.44    0.60
   1   1   9  163.55    6.06
   3   1   9    0.40    0.29
   5   1   9    1.07    0.38
   7   1   9    0.38    0.35
   9   1   9    2.84    1.00
 -12   2   9    1.75    0.94
 -10   2   9    0.20    0.65
  -8   2   9    2.42    0.85
  -6   2   9  268.68   13.72
  -4   2   9    1.15    0.65
  -2   2   9    0.03    0.37
   0   2   9    3.74    0.48
   2   2   9    0.36    0.26
   4   2   9    1.26    0.41
   6   2   9    3.05    0.59
   8   2   9  133.72    5.35
 -11   3   9    0.87    0.92
  -9   3   9    0.94    0.82
  -7   3   9    7.58    1.48
  -5   3   9    3.84    1.05
  -3   3   9    0.83    0.54
  -1   3   9    3.69    0.43
   1   3   9  139.59    4.96
   3   3   9    2.95    0.54
   5   3   9   -0.11    0.29
   7   3   9    6.22    0.87
 -10   4   9    2.25    1.75
  -8   4   9    3.36    1.16
  -6   4   9   13.76    2.01
  -4   4   9    0.35    0.61
  -2   4   9    0.54    0.61
   0   4   9    6.11    0.65
   2   4   9    7.68    0.81
   4   4   9    0.30    0.34
   6   4   9    3.24    1.15
  -5   5   9    4.02    1.26
  -3   5   9   -0.08    0.63
  -1   5   9    4.96    1.39
   1   5   9   56.66    2.56
   3   5   9    0.38    0.79
  -8  -4  10    0.42    0.92
  -6  -4  10    0.58    0.79
  -2  -4  10  150.13    7.22
   0  -4  10    1.89    0.61
   4  -4  10    2.09    0.94
  -9  -3  10   79.44    5.33
  -7  -3  10    1.03    0.95
  -5  -3  10   -0.21    0.65
  -3  -3  10    0.17    0.22
  -1  -3  10    3.69    0.68
   1  -3  10   -0.24    0.23
   3  -3  10    6.09    0.81
   5  -3  10   69.69    3.10
 -10  -2  10    0.90    0.96
  -8  -2  10   10.19    1.98
  -6  -2  10    3.94    1.31
  -4  -2  10    7.47    1.55
  -2  -2  10   21.99    1.13
   0  -2  10    0.74    0.32
   2  -2  10   -0.04    0.27
   4  -2  10    1.47    0.44
   6  -2  10    7.12    0.95
 -11  -1  10    2.82    1.14
  -9  -1  10  122.49    7.14
  -5  -1  10   -0.12    0.44
  -3  -1  10    3.18    0.87
  -1  -1  10    7.01    0.67
   1  -1  10    0.63    0.29
   3  -1  10    4.05    0.61
   5  -1  10   85.86    3.76
   7  -1  10    0.99    0.49
  -6   0  10    0.42    0.53
  -4   0  10    2.68    0.82
  -2   0  10  285.81    9.44
   0   0  10    0.02    0.21
   2   0  10    0.56    0.31
   4   0  10    3.21    0.57
   6   0  10    0.26    0.34
   8   0  10    1.63    0.74
  -9   1  10  114.27    6.48
  -7   1  10    1.29    0.69
  -5   1  10   -0.03    0.40
  -3   1  10    4.08    1.01
  -1   1  10    6.02    0.57
   1   1  10    0.69    0.31
   3   1  10    4.01    0.59
   5   1  10   95.50    3.80
   7   1  10    1.19    0.49
 -12   2  10    1.51    1.20
 -10   2  10    2.48    1.12
  -8   2  10    7.08    1.51
  -6   2  10    3.44    1.02
  -4   2  10    6.39    1.24
  -2   2  10   19.84    2.28
   0   2  10    1.18    0.34
   2   2  10   -0.08    0.25
   4   2  10    2.16    0.51
   6   2  10    6.74    0.87
  -9   3  10   62.28    4.98
  -7   3  10   -0.01    0.60
  -5   3  10   -0.24    0.48
  -3   3  10   -0.01    0.54
  -1   3  10    5.82    0.44
   1   3  10    0.21    0.28
   3   3  10    5.00    0.71
   5   3  10   62.18    4.65
  -6   4  10   -0.04    0.61
  -4   4  10    1.81    0.95
  -2   4  10  150.40    8.44
   0   4  10    2.76    0.44
   2   4  10   -0.22    0.63
  -7  -3  11    2.08    1.21
  -5  -3  11   76.37    5.28
  -1  -3  11   -0.15    0.31
   3  -3  11    3.93    1.18
  -8  -2  11   -0.16    0.79
  -2  -2  11    0.47    0.29
   0  -2  11    3.43    0.55
   2  -2  11  146.27    5.49
   4  -2  11    0.20    0.61
  -3  -1  11   -0.01    0.51
  -1  -1  11    0.00    0.25
   1  -1  11    1.25    0.39
   3  -1  11    2.99    0.58
   5  -1  11    0.20    0.65
  -6   0  11   -0.19    0.54
  -4   0  11    9.97    1.59
  -2   0  11    0.40    0.56
   0   0  11    6.62    0.69
   2   0  11   12.87    1.08
   4   0  11    1.43    0.48
  -9   1  11    1.98    0.95
  -7   1  11    4.05    1.15
  -5   1  11   83.92    5.35
  -3   1  11   -0.06    0.54
  -1   1  11    0.07    0.20
   1   1  11    0.59    0.34
   3   1  11    4.01    0.64
   5   1  11    1.33    0.87
 -10   2  11    1.08    1.10
  -8   2  11   -0.24    0.70
  -6   2  11    4.08    1.15
  -4   2  11    0.52    0.66
  -2   2  11    0.87    0.66
   0   2  11    3.53    0.49
   2   2  11  147.52    5.50
   4   2  11    0.75    0.84
  -5   3  11   81.25    5.19
  -3   3  11    2.15    0.96
  -1   3  11    0.14    0.57
   1   3  11    6.41    0.79
   0  -2  12    8.22    1.52
  -3  -1  12    1.84    0.86
  -1  -1  12   68.28    2.79
   1  -1  12    0.01    0.68
  -6   0  12    1.09    1.21
  -4   0  12    0.37    0.68
  -2   0  12    2.75    0.96
   0   0  12    0.37    0.32
  -7   1  12    3.47    1.22
  -5   1  12    0.79    0.84
  -3   1  12    2.71    1.05
  -1   1  12   76.84    4.81
   0   0   0    0.00    0.00
;
_shelx_hkl_checksum     20162
_shelx_res_file
;
TITL Cu4FeGe2S7 in C2
    Cu4FeGe2S7.res
    created by SHELXL-2018/3 at 15:12:29 on 08-May-2020
CELL 0.71073  11.74050   5.35890   8.34200  90.0000  98.6607  90.0000
ZERR    2.00   0.00060   0.00020   0.00040   0.0000   0.0030   0.0000
LATT -7
SYMM -X, Y, -Z
SFAC S FE CU GE
UNIT 14 2 8 4
ACTA
LIST 6 ! automatically inserted. Change 6 to 4 for CHECKCIF!!
TEMP 23.000
SIZE 0.031 0.078 0.082
L.S. 4
SHEL 999 0.77
BOND
FMAP 2
PLAN 20
TWIN
WGHT    0.031500
EXTI    0.012274
BASF   0.06483
FVAR       0.09639
CU1   3    0.642979    0.205432    0.934843    11.00000    0.01709    0.01691 =
         0.01841    0.00248    0.00323   -0.00195
CU2   3    0.711473    0.709759    0.642292    11.00000    0.01707    0.01425 =
         0.01854    0.00165    0.00369    0.00047
FE    2    1.000000    0.719958    0.500000    10.50000    0.01148    0.01370 =
         0.00926    0.00000    0.00408    0.00000
GE    4    0.425238    0.728539    0.783713    11.00000    0.00801    0.01000 =
         0.00960   -0.00065    0.00182   -0.00088
S1    1    1.000000    0.978851    1.000000    10.50000    0.00951    0.00925 =
         0.00869    0.00000    0.00139    0.00000
S2    1    0.568338    0.959338    0.717908    11.00000    0.00889    0.01281 =
         0.01204    0.00092    0.00300   -0.00291
S3    1    0.783904    0.452731    0.853098    11.00000    0.00807    0.00765 =
         0.01223   -0.00026    0.00335    0.00040
S4    1    0.856881    0.970368    0.581798    11.00000    0.01007    0.00943 =
         0.01065   -0.00038    0.00097   -0.00118
HKLF 4
REM  Cu4FeGe2S7 in C2
REM wR2 = 0.0938, GooF = S = 1.064, Restrained GooF = 1.064 for all data
REM R1 = 0.0339 for 994 Fo > 4sig(Fo) and 0.0420 for all 1187 data
REM 67 parameters refined using 1 restraints
END
WGHT      0.0315      0.0000
REM Highest difference peak  0.747,  deepest hole -0.889,  1-sigma level  0.230
Q1    1   0.7299  0.5948  0.5324  11.00000  0.05    0.75
Q2    1   0.7919  0.5800  0.6961  11.00000  0.05    0.65
Q3    1   0.8185  0.3671  0.7497  11.00000  0.05    0.65
Q4    1   0.7220  0.8561  0.5195  11.00000  0.05    0.63
Q5    1   1.0106  1.1045  0.8958  11.00000  0.05    0.62
Q6    1   0.6661  0.4047  1.0248  11.00000  0.05    0.61
Q7    1   0.4091  0.6186  0.9008  11.00000  0.05    0.61
Q8    1   0.7091  0.5734  0.7514  11.00000  0.05    0.61
Q9    1   0.9209  0.5781  0.4524  11.00000  0.05    0.61
Q10   1   0.7071  0.8463  0.7435  11.00000  0.05    0.59
Q11   1   0.5767  1.0814  0.5928  11.00000  0.05    0.58
Q12   1   0.6502  0.0886  0.8039  11.00000  0.05    0.58
Q13   1   0.6088  0.3211  1.0401  11.00000  0.05    0.58
Q14   1   0.6319  0.0955  1.0195  11.00000  0.05    0.58
Q15   1   0.6474  0.5748  0.5584  11.00000  0.05    0.57
Q16   1   0.9719  0.8847  1.1015  11.00000  0.05    0.57
Q17   1   0.3312  0.5941  0.7388  11.00000  0.05    0.56
Q18   1   0.4520  0.5869  0.6616  11.00000  0.05    0.56
Q19   1   1.0420  1.0598  1.1242  11.00000  0.05    0.56
Q20   1   0.5931  0.1112  0.8236  11.00000  0.05    0.56
;
_shelx_res_checksum     6844
data_II
_audit_creation_method     'SHELXL-2018/3'
_chemical_name_systematic
;
Tetracopper cobalt digermanium heptasulfide
;
_chemical_name_common     ?
_chemical_formula_moiety     'Cu4 Co Ge2 S7'
_chemical_formula_sum     'Co Cu4 Ge2 S7'
_chemical_formula_iupac     'Cu4 Co Ge2 S7'
_chemical_formula_weight     682.69
_chemical_melting_point     ?
_chemical_absolute_configuration     ?
_space_group_crystal_system     monoclinic
_space_group_name_H-M_alt     'C 2'
_space_group_name_Hall     'C 2y'
loop_
    _space_group_symop_operation_xyz
    'x, y, z'
    '-x, y, -z'
    'x+1/2, y+1/2, z'
    '-x+1/2, y+1/2, -z'
_cell_length_a     11.7280(2)
_cell_length_b     5.33987(10)
_cell_length_c     8.33133(14)
_cell_angle_alpha     90
_cell_angle_beta     98.6680(12)
_cell_angle_gamma     90
_cell_volume     515.798(16)
_cell_formula_units_Z     2
_cell_measurement_reflns_used     4827
_cell_measurement_theta_min     4.196
_cell_measurement_theta_max     32.56
_cell_measurement_temperature     296(2)
_exptl_crystal_description     irregular
_exptl_crystal_colour     grey
_exptl_crystal_size_max     0.084
_exptl_crystal_size_mid     0.065
_exptl_crystal_size_min     0.059
_exptl_crystal_density_diffrn     4.396
_exptl_crystal_density_meas     ?
_exptl_crystal_density_method     ?
_exptl_crystal_F_000     638
_exptl_absorpt_coefficient_mu     16.756
_exptl_absorpt_correction_type     multi-scan
_exptl_absorpt_process_details
;
(SADABS; Sheldrick, 2002)
;
_exptl_absorpt_correction_T_min     0.3561
_exptl_absorpt_correction_T_max     0.4350
_diffrn_ambient_temperature     296(2)
_diffrn_source     ?
_diffrn_radiation_type     MoK\a
_diffrn_radiation_wavelength     0.71073
_diffrn_measurement_device_type     'Bruker SMART APEXII'
_diffrn_measurement_method     '\f and \w Scans'
_diffrn_detector_area_resol_mean     ?
_diffrn_reflns_number     2239
_diffrn_reflns_av_R_equivalents     0.0165
_diffrn_reflns_av_unetI/netI     0.0330
_diffrn_reflns_theta_min     2.473
_diffrn_reflns_theta_max     27.470
_diffrn_reflns_theta_full     25.242
_diffrn_measured_fraction_theta_max     1.000
_diffrn_measured_fraction_theta_full     1.000
_diffrn_reflns_limit_h_min     -15
_diffrn_reflns_limit_h_max     15
_diffrn_reflns_limit_k_min     -6
_diffrn_reflns_limit_k_max     6
_diffrn_reflns_limit_l_min     -10
_diffrn_reflns_limit_l_max     10
_refine_special_details
;
 Refined as a two-component inversion twin
;
_reflns_number_total     1177
_reflns_number_gt     1039
_reflns_threshold_expression     'I > 2\s(I)'
_refine_ls_structure_factor_coef     Fsqd
_refine_ls_matrix_type     full
_refine_ls_R_factor_all     0.0348
_refine_ls_R_factor_gt     0.0298
_refine_ls_wR_factor_gt     0.0713
_refine_ls_wR_factor_ref     0.0746
_refine_ls_goodness_of_fit_ref     1.111
_refine_ls_restrained_S_all     1.111
_refine_ls_number_reflns     1177
_refine_ls_number_parameters     67
_refine_ls_number_restraints     1
_refine_ls_hydrogen_treatment     undef
_refine_ls_weighting_scheme     calc
_refine_ls_weighting_details
                           'w=1/[\s^2^(Fo^2^)+3.9921P] where P=(Fo^2^+2Fc^2^)/3'
_atom_sites_solution_hydrogens     .
_atom_sites_solution_primary     direct
_atom_sites_solution_secondary     ?
_refine_ls_shift/su_max     0.000
_refine_ls_shift/su_mean     0.000
_refine_diff_density_max     0.876
_refine_diff_density_min     -0.490
_refine_ls_extinction_method
;
<i>SHELXL2018/3</i> (Sheldrick 2015)
;
_refine_ls_extinction_coef     0.060(3)
_refine_ls_extinction_expression
                                  'Fc^*^=kFc[1+0.001xFc^2^\l^3^/sin(2\q)]^-1/4^'
_refine_ls_abs_structure_details
;
Flack (1983)
;
_refine_ls_abs_structure_Flack     0.06(3)
loop_
    _atom_type_symbol
    _atom_type_description
    _atom_type_scat_dispersion_real
    _atom_type_scat_dispersion_imag
    _atom_type_scat_source
    'S' 'S' 0.1246 0.1234
                         'International Tables Vol C Tables 4.2.6.8 and 6.1.1.4'
    'Co' 'Co' 0.3494 0.9721
                         'International Tables Vol C Tables 4.2.6.8 and 6.1.1.4'
    'Cu' 'Cu' 0.3201 1.2651
                         'International Tables Vol C Tables 4.2.6.8 and 6.1.1.4'
    'Ge' 'Ge' 0.1547 1.8001
                         'International Tables Vol C Tables 4.2.6.8 and 6.1.1.4'
_computing_data_collection
;
SMART (Bruker, 1998)
;
_computing_cell_refinement
;
SAINT (Bruker, 1998)
;
_computing_data_reduction
;
SAINT (Bruker, 1998)
;
_computing_structure_solution
;
SHELXS97 (Sheldrick, 2008)
;
_computing_structure_refinement
;
<i>SHELXL2018/3</i> (Sheldrick, 2015)
;
_computing_molecular_graphics
;
CrystalMaker (Palmer, 2014)
;
_computing_publication_material
;
<i>SHELXL2018/3</i> (Sheldrick, 2015)
;
loop_
    _atom_site_type_symbol
    _atom_site_label
    _atom_site_fract_x
    _atom_site_fract_y
    _atom_site_fract_z
    _atom_site_U_iso_or_equiv
    _atom_site_adp_type
    _atom_site_calc_flag
    _atom_site_occupancy
    _atom_site_disorder_assembly
    _atom_site_disorder_group
    Cu Cu1 0.64303(9) 0.2051(4) 0.93412(12) 0.0177(7) Uani d 1 . .
    Cu Cu2 0.71154(9) 0.7108(2) 0.64143(12) 0.0158(6) Uani d 1 . .
    Co Co 1.000000 0.7206(7) 0.500000 0.0141(8) Uani d 1 . .
    Ge Ge 0.42703(6) 0.7276(4) 0.78209(9) 0.0092(4) Uani d 1 . .
    S S1 1.000000 0.9762(6) 1.000000 0.0090(6) Uani d 1 . .
    S S2 0.56898(15) 0.9604(5) 0.7167(2) 0.0118(6) Uani d 1 . .
    S S3 0.78425(15) 0.4533(4) 0.8520(2) 0.0092(6) Uani d 1 . .
    S S4 0.85742(15) 0.9682(5) 0.5803(2) 0.0094(5) Uani d 1 . .
loop_
    _atom_site_aniso_label
    _atom_site_aniso_U_11
    _atom_site_aniso_U_22
    _atom_site_aniso_U_33
    _atom_site_aniso_U_12
    _atom_site_aniso_U_13
    _atom_site_aniso_U_23
    Cu1 0.0181(6) 0.0182(18) 0.0167(6) -0.0026(5) 0.0023(4) 0.0018(6)
    Cu2 0.0168(6) 0.0131(14) 0.0175(6) 0.0004(8) 0.0029(4) 0.0014(6)
    Co 0.0118(7) 0.021(2) 0.0096(7) 0.000 0.0028(5) 0.000
    Ge 0.0090(5) 0.0100(9) 0.0086(5) -0.0011(7) 0.0012(3) -0.0019(6)
    S1 0.0102(12) 0.0092(18) 0.0072(11) 0.000 -0.0001(9) 0.000
    S2 0.0101(9) 0.0160(15) 0.0097(9) -0.0022(11) 0.0028(7) -0.0007(9)
    S3 0.0095(9) 0.0076(16) 0.0109(9) 0.0012(8) 0.0025(7) 0.0017(9)
    S4 0.0113(9) 0.0090(13) 0.0076(8) -0.0008(7) 0.0008(7) -0.0012(10)
_geom_special_details
;
 All esds (except the esd in the dihedral angle between two l.s. planes)
 are estimated using the full covariance matrix.  The cell esds are taken
 into account individually in the estimation of esds in distances, angles
 and torsion angles; correlations between esds in cell parameters are only
 used when they are defined by crystal symmetry.  An approximate (isotropic)
 treatment of cell esds is used for estimating esds involving l.s. planes.
;
loop_
    _geom_bond_atom_site_label_1
    _geom_bond_atom_site_label_2
    _geom_bond_site_symmetry_2
    _geom_bond_distance
    _geom_bond_publ_flag
    Cu1 S3 4_647 2.292(2) y
    Cu1 S2 1_545 2.295(2) y
    Cu1 S3 . 2.304(2) y
    Cu1 S1 3_445 2.343(3) y
    Cu2 S3 . 2.290(2) y
    Cu2 S2 . 2.298(3) y
    Cu2 S4 4_646 2.301(2) y
    Cu2 S4 . 2.311(2) y
    Co S4 2_756 2.308(3) y
    Co S4 . 2.308(3) y
    Co S2 4_646 2.325(3) y
    Co S2 3_545 2.325(3) y
    Ge S2 . 2.211(3) y
    Ge S3 3_455 2.211(2) y
    Ge S4 3_445 2.236(2) y
    Ge S1 3_445 2.316(2) y
loop_
    _geom_angle_atom_site_label_1
    _geom_angle_atom_site_label_2
    _geom_angle_atom_site_label_3
    _geom_angle_site_symmetry_1
    _geom_angle_site_symmetry_3
    _geom_angle
    _geom_angle_publ_flag
    S3 Cu1 S2 4_647 1_545 109.37(12) ?
    S3 Cu1 S3 4_647 . 111.62(6) ?
    S2 Cu1 S3 1_545 . 107.25(7) ?
    S3 Cu1 S1 4_647 3_445 112.08(6) ?
    S2 Cu1 S1 1_545 3_445 109.73(7) ?
    S3 Cu1 S1 . 3_445 106.65(13) ?
    S3 Cu2 S2 . . 109.96(7) ?
    S3 Cu2 S4 . 4_646 108.79(11) ?
    S2 Cu2 S4 . 4_646 111.31(7) ?
    S3 Cu2 S4 . . 108.88(8) ?
    S2 Cu2 S4 . . 107.97(11) ?
    S4 Cu2 S4 4_646 . 109.90(5) ?
    S4 Co S4 2_756 . 110.11(19) ?
    S4 Co S2 2_756 4_646 107.45(6) ?
    S4 Co S2 . 4_646 112.63(7) ?
    S4 Co S2 2_756 3_545 112.63(7) ?
    S4 Co S2 . 3_545 107.45(6) ?
    S2 Co S2 4_646 3_545 106.59(18) ?
    S2 Ge S3 . 3_455 112.75(14) ?
    S2 Ge S4 . 3_445 111.49(7) ?
    S3 Ge S4 3_455 3_445 109.30(7) ?
    S2 Ge S1 . 3_445 108.43(7) ?
    S3 Ge S1 3_455 3_445 108.34(6) ?
    S4 Ge S1 3_445 3_445 106.29(12) ?
    Ge S1 Ge 4_657 3 109.14(15) ?
    Ge S1 Cu1 4_657 4_657 111.56(4) ?
    Ge S1 Cu1 3 4_657 110.41(4) ?
    Ge S1 Cu1 4_657 3 110.41(4) ?
    Ge S1 Cu1 3 3 111.56(4) ?
    Cu1 S1 Cu1 4_657 3 103.68(17) ?
    Ge S2 Cu1 . 1_565 109.59(8) ?
    Ge S2 Cu2 . . 110.30(13) ?
    Cu1 S2 Cu2 1_565 . 109.95(8) ?
    Ge S2 Co . 3_455 109.91(9) ?
    Cu1 S2 Co 1_565 3_455 108.57(14) ?
    Cu2 S2 Co . 3_455 108.48(8) ?
    Ge S3 Cu2 3_545 . 109.57(8) ?
    Ge S3 Cu1 3_545 4_657 108.46(8) ?
    Cu2 S3 Cu1 . 4_657 107.17(11) ?
    Ge S3 Cu1 3_545 . 111.81(11) ?
    Cu2 S3 Cu1 . . 111.81(8) ?
    Cu1 S3 Cu1 4_657 . 107.84(7) ?
    Ge S4 Cu2 3 4_656 107.42(11) ?
    Ge S4 Co 3 . 111.98(10) ?
    Cu2 S4 Co 4_656 . 105.80(7) ?
    Ge S4 Cu2 3 . 113.66(9) ?
    Cu2 S4 Cu2 4_656 . 109.24(7) ?
    Co S4 Cu2 . . 108.42(14) ?
_shelx_space_group_comment
;
The symmetry employed for this shelxl refinement is uniquely defined
by the following loop, which should always be used as a source of
symmetry information in preference to the above space-group names.
They are only intended as comments.
;
_shelx_estimated_absorpt_T_min     0.333
_shelx_estimated_absorpt_T_max     0.438
_shelx_hkl_file
;
   1  -1 -12  123.76    7.84
   3  -1 -12    6.62    1.67
   5  -1 -12    3.38    1.32
   7  -1 -12    7.08    2.49
  -2   0 -12    2.33    1.46
   0   0 -12    0.09    0.35
   2   0 -12    7.47    1.03
   4   0 -12    0.12    0.84
   6   0 -12   -0.24    0.85
   8   0 -12  211.92   10.66
  -1   1 -12    2.62    1.23
   1   1 -12  157.81    5.01
   3   1 -12    5.69    0.79
   4   2 -12   -0.15    0.36
  -1  -3 -11   12.24    1.63
   1  -3 -11    0.41    0.54
   3  -3 -11    3.98    0.88
   5  -3 -11  143.47    8.04
  -2  -2 -11  261.69    8.54
   0  -2 -11    6.39    0.97
   2  -2 -11    2.66    0.73
   4  -2 -11    0.01    0.45
   6  -2 -11   10.05    1.29
   8  -2 -11    0.71    0.95
  -5  -1 -11    1.16    0.48
  -3  -1 -11    7.75    0.91
  -1  -1 -11    2.96    0.65
   1  -1 -11    1.49    0.52
   3  -1 -11    0.58    0.48
   5  -1 -11  192.95    6.28
   7  -1 -11    8.78    1.20
   9  -1 -11    0.71    0.65
  -4   0 -11    0.48    0.96
  -2   0 -11   28.34    1.48
   0   0 -11   12.25    1.10
   2   0 -11    0.13    0.30
   4   0 -11   16.54    1.43
   6   0 -11    0.83    0.53
   8   0 -11   -0.01    0.48
  10   0 -11    0.73    0.63
  -5   1 -11    0.89    0.89
  -3   1 -11    8.18    1.74
  -1   1 -11    0.84    0.87
   1   1 -11    1.30    0.40
   3   1 -11    0.74    0.35
   5   1 -11  165.30    5.96
   7   1 -11    8.90    1.35
   9   1 -11    0.31    0.68
  -4   2 -11    0.82    0.94
  -2   2 -11  266.51   12.33
   4   2 -11   -0.21    0.33
   6   2 -11    7.13    1.09
   3   3 -11    5.39    1.34
   4   4 -11   12.49    2.18
  -2  -4 -10    1.34    0.67
   0  -4 -10    3.34    1.30
   2  -4 -10  273.52   13.16
   4  -4 -10    8.34    1.92
   6  -4 -10    1.47    1.18
  -5  -3 -10  154.88    7.99
  -3  -3 -10    9.62    1.17
  -1  -3 -10    0.17    0.49
   1  -3 -10    8.09    1.11
   3  -3 -10   -0.12    0.66
   5  -3 -10    0.71    0.90
   7  -3 -10    0.07    0.84
   9  -3 -10  164.16    8.24
  -6  -2 -10   16.05    1.39
  -4  -2 -10    2.97    0.62
  -2  -2 -10    1.61    0.54
   0  -2 -10    3.34    0.69
   2  -2 -10   38.23    2.11
   4  -2 -10   11.54    1.23
   6  -2 -10    1.02    0.82
   8  -2 -10   13.54    2.28
  10  -2 -10    0.47    0.99
  -7  -1 -10    2.58    1.14
  -5  -1 -10  168.61    5.89
  -3  -1 -10    8.39    0.92
  -1  -1 -10    1.44    0.46
   1  -1 -10   10.47    1.07
   3  -1 -10    8.96    1.05
   5  -1 -10    0.09    0.33
   7  -1 -10    1.34    0.55
   9  -1 -10  184.04    9.86
  11  -1 -10    6.10    1.62
  -6   0 -10    1.24    0.95
  -4   0 -10    6.72    1.57
  -2   0 -10    2.50    0.49
   0   0 -10    0.19    0.30
   2   0 -10  454.36   13.63
   4   0 -10    7.76    0.94
   6   0 -10    2.19    0.58
   8   0 -10    0.11    0.40
  10   0 -10   11.66    1.34
  12   0 -10    0.88    1.04
  -7   1 -10    2.46    1.11
  -5   1 -10  195.25    9.22
  -3   1 -10    5.89    1.45
  -1   1 -10    0.49    0.66
   1   1 -10    8.96    0.84
   3   1 -10   11.04    1.00
   5   1 -10    0.56    0.37
   7   1 -10    1.61    0.51
   9   1 -10  216.01    9.26
  11   1 -10    7.94    1.50
  -6   2 -10   12.48    2.08
  -4   2 -10    2.93    1.09
  -2   2 -10    1.39    0.83
   0   2 -10    4.27    1.19
   2   2 -10   38.81    1.92
   4   2 -10   11.23    1.20
   6   2 -10    0.21    0.37
   8   2 -10   13.53    1.64
  10   2 -10    1.89    0.75
   1   3 -10   12.26    1.77
   3   3 -10    0.27    0.65
   5   3 -10    0.14    0.26
   7   3 -10   -0.01    0.32
   0   4 -10    6.56    1.48
   2   4 -10  280.09   12.70
   4   4 -10    7.20    1.51
   6   4 -10    0.97    0.99
  -3  -5  -9    0.90    0.99
  -1  -5  -9  127.94    6.72
   1  -5  -9   11.53    2.12
   3  -5  -9    0.33    0.91
   5  -5  -9    5.94    1.60
  -6  -4  -9    8.46    1.87
  -4  -4  -9    0.96    0.57
  -2  -4  -9   18.90    1.68
   0  -4  -9    9.38    1.83
   2  -4  -9    0.70    0.83
   4  -4  -9    2.31    1.08
   6  -4  -9   27.62    3.29
   8  -4  -9    7.02    1.70
  -7  -3  -9   10.19    1.36
  -5  -3  -9    2.53    0.68
  -3  -3  -9    7.67    1.03
  -1  -3  -9  238.03    8.05
   1  -3  -9    7.56    1.03
   3  -3  -9    1.68    0.91
   5  -3  -9    8.14    1.64
   7  -3  -9   12.04    2.06
   9  -3  -9    0.43    0.85
  11  -3  -9    2.76    1.19
  -8  -2  -9  260.33    8.38
  -6  -2  -9    5.40    0.79
  -4  -2  -9    2.53    0.58
  -2  -2  -9    1.00    0.48
   0  -2  -9   10.66    1.13
   2  -2  -9    0.82    0.45
   4  -2  -9    1.21    0.51
   6  -2  -9  466.16   20.02
   8  -2  -9    8.83    1.77
  10  -2  -9    1.37    0.94
  12  -2  -9    0.03    0.94
  -9  -1  -9    6.21    1.69
  -7  -1  -9    1.66    0.39
  -5  -1  -9    2.37    0.51
  -3  -1  -9    0.58    0.34
  -1  -1  -9  327.24    9.68
   1  -1  -9   15.83    1.28
   3  -1  -9    1.60    0.47
   5  -1  -9   10.20    1.07
   7  -1  -9    4.45    0.74
   9  -1  -9    0.27    0.65
  11  -1  -9    0.06    0.74
  13  -1  -9  157.07    8.02
  -8   0  -9   23.58    2.93
  -6   0  -9   13.02    2.01
  -4   0  -9    0.53    0.25
  -2   0  -9   23.21    1.27
   0   0  -9    1.49    0.39
   2   0  -9    0.21    0.29
   4   0  -9    2.70    0.53
   6   0  -9   65.94    2.77
   8   0  -9   12.75    1.24
  10   0  -9    2.18    0.62
  12   0  -9   10.29    1.85
  -9   1  -9   11.05    2.04
  -7   1  -9    0.65    0.82
  -5   1  -9    2.14    0.87
  -3   1  -9    0.56    0.67
  -1   1  -9  297.94    9.37
   1   1  -9   14.60    0.99
   3   1  -9    0.43    0.28
   5   1  -9   11.81    1.05
   7   1  -9    2.38    0.54
   9   1  -9    0.07    0.38
  11   1  -9    0.34    0.61
  13   1  -9  133.64    7.29
  -8   2  -9  263.01   12.72
  -6   2  -9    5.27    1.38
  -4   2  -9    1.38    0.82
  -2   2  -9    0.46    0.62
   0   2  -9    8.08    1.42
   2   2  -9    1.06    0.28
   4   2  -9    2.10    0.41
   6   2  -9  450.88   18.89
   8   2  -9    9.25    1.35
  10   2  -9    0.51    0.56
  12   2  -9    0.26    0.60
  -7   3  -9   13.57    2.17
  -5   3  -9    0.72    0.93
  -1   3  -9  254.75   11.33
   1   3  -9    7.66    1.39
   3   3  -9    3.24    0.94
   5   3  -9    6.89    0.68
   7   3  -9   17.17    1.40
   9   3  -9    0.14    0.41
  -2   4  -9   18.44    2.33
   0   4  -9   13.27    1.88
   2   4  -9    0.06    0.63
   4   4  -9    3.68    1.07
   6   4  -9   24.58    2.67
   8   4  -9    5.49    0.76
  -1   5  -9  104.12    6.32
   1   5  -9   12.54    1.93
   3   5  -9   -0.14    0.74
   5   5  -9   12.29    2.01
   7   5  -9    0.05    0.79
   4  -6  -8   14.01    2.35
   6  -6  -8   -0.12    1.54
  -5  -5  -8   10.86    1.83
  -3  -5  -8   17.73    2.30
  -1  -5  -8    0.86    0.85
   1  -5  -8    7.47    1.66
   3  -5  -8  196.01   10.21
   5  -5  -8    3.59    1.39
   7  -5  -8    1.30    0.99
   9  -5  -8    8.62    1.93
  -8  -4  -8    0.73    1.05
  -6  -4  -8    5.18    0.91
  -4  -4  -8  358.46   11.12
  -2  -4  -8   10.36    1.17
   0  -4  -8    2.18    0.89
   2  -4  -8    1.45    0.82
   4  -4  -8    9.20    1.73
   6  -4  -8    1.11    0.83
   8  -4  -8    4.46    1.37
  10  -4  -8  290.59   13.95
  -9  -3  -8    9.32    1.89
  -7  -3  -8    1.49    0.56
  -5  -3  -8   11.54    1.23
  -3  -3  -8    0.41    0.39
  -1  -3  -8    2.07    0.56
   1  -3  -8   -0.23    0.33
   3  -3  -8  322.82   13.98
   5  -3  -8   16.57    2.17
   7  -3  -8   -0.33    0.63
   9  -3  -8    5.90    1.44
  11  -3  -8    1.29    0.91
 -10  -2  -8    1.33    0.42
  -8  -2  -8    3.62    0.65
  -6  -2  -8    2.90    0.61
  -4  -2  -8   57.70    2.53
  -2  -2  -8   15.64    1.30
   0  -2  -8    0.30    0.33
   2  -2  -8   23.01    1.42
   4  -2  -8    4.86    0.79
   6  -2  -8    0.05    0.52
   8  -2  -8    0.36    0.63
  10  -2  -8   40.52    3.26
  12  -2  -8    5.80    1.43
  14  -2  -8    2.03    1.15
 -11  -1  -8  139.53    8.06
  -9  -1  -8    9.17    1.88
  -7  -1  -8    1.65    0.37
  -5  -1  -8   12.78    1.04
  -3  -1  -8    5.68    0.71
  -1  -1  -8    1.62    0.41
   1  -1  -8    4.07    0.60
   3  -1  -8  410.80   12.80
   5  -1  -8   10.55    1.03
   7  -1  -8    1.42    0.47
   9  -1  -8    8.21    1.52
  11  -1  -8    6.83    1.54
  13  -1  -8    0.19    0.76
  15  -1  -8    0.21    0.98
 -10   0  -8    3.03    1.14
  -8   0  -8    1.69    0.88
  -6   0  -8   -0.47    0.40
  -4   0  -8  554.80   16.24
  -2   0  -8    8.82    0.81
   0   0  -8    1.78    0.38
   2   0  -8    0.50    0.30
   4   0  -8   10.78    0.98
   6   0  -8    0.98    0.41
   8   0  -8    0.12    0.31
  10   0  -8  447.16   13.61
  12   0  -8    5.21    1.35
  14   0  -8    0.08    0.78
 -11   1  -8  157.22    8.10
  -9   1  -8    5.29    1.49
  -7   1  -8    1.97    0.96
  -5   1  -8   10.33    1.66
  -3   1  -8   10.01    1.57
  -1   1  -8    1.89    0.32
   1   1  -8    5.04    0.58
   3   1  -8  441.33   10.31
   5   1  -8   10.54    0.76
   7   1  -8    1.11    0.37
   9   1  -8    5.46    1.03
  11   1  -8    9.04    1.45
 -10   2  -8    0.87    0.96
  -8   2  -8    3.31    1.20
  -6   2  -8    4.03    1.12
  -4   2  -8   60.76    3.74
  -2   2  -8   13.97    1.79
   0   2  -8    0.13    0.31
   2   2  -8   23.19    0.96
   4   2  -8    6.86    0.59
   6   2  -8    0.12    0.25
   8   2  -8    1.87    0.64
  10   2  -8   41.45    2.78
  12   2  -8    7.36    1.35
  14   2  -8    4.81    1.32
  -9   3  -8    9.26    1.85
  -7   3  -8    0.67    0.74
  -5   3  -8   13.50    1.99
  -3   3  -8   -0.01    0.46
  -1   3  -8    3.21    0.90
   1   3  -8   -0.04    0.46
   3   3  -8  302.76   13.50
   5   3  -8   17.10    1.04
   7   3  -8    0.20    0.26
   9   3  -8    8.30    1.21
  11   3  -8    0.80    0.61
  -2   4  -8   14.53    1.97
   0   4  -8    2.64    0.87
   2   4  -8    1.96    0.84
   4   4  -8    9.32    1.52
   6   4  -8    0.77    0.67
   8   4  -8    6.80    0.77
  10   4  -8  286.15   12.63
  -3   5  -8   16.19    2.29
  -1   5  -8    0.01    0.60
   1   5  -8   10.30    1.79
   3   5  -8  204.78    9.85
   5   5  -8    3.03    1.04
   7   5  -8    1.12    0.87
   9   5  -8    5.85    1.59
   2   6  -8   13.22    2.87
   4  -6  -7    1.09    0.99
   6  -6  -7    0.76    1.02
   8  -6  -7    3.46    1.44
  -7  -5  -7  132.80    6.87
  -3  -5  -7    0.75    0.72
  -1  -5  -7    8.17    1.58
   1  -5  -7    1.75    0.92
   3  -5  -7    0.79    0.82
   5  -5  -7    2.41    1.06
   7  -5  -7  189.45    9.07
   9  -5  -7   12.54    2.20
  -8  -4  -7   14.51    1.41
  -6  -4  -7   10.59    1.20
  -4  -4  -7    1.69    0.58
  -2  -4  -7    2.32    0.62
   0  -4  -7   60.36    3.79
   2  -4  -7   14.90    1.97
   4  -4  -7    1.04    0.80
   6  -4  -7   20.73    2.45
   8  -4  -7    6.18    1.49
  10  -4  -7    1.48    1.08
  12  -4  -7    0.19    0.97
 -11  -3  -7    1.77    1.23
  -9  -3  -7    3.72    0.73
  -7  -3  -7  244.33    8.10
  -5  -3  -7    6.86    0.92
  -3  -3  -7    2.52    0.56
  -1  -3  -7   12.39    1.14
   1  -3  -7   18.90    1.45
   3  -3  -7   -0.21    0.48
   5  -3  -7    7.53    1.41
   7  -3  -7  327.09   15.65
   9  -3  -7    4.72    1.28
  11  -3  -7    1.63    0.96
  13  -3  -7    4.21    1.34
 -12  -2  -7    2.80    1.36
 -10  -2  -7    1.74    0.45
  -8  -2  -7    1.87    0.47
  -6  -2  -7    5.08    0.72
  -4  -2  -7    2.84    0.56
  -2  -2  -7    3.79    0.60
   0  -2  -7  697.80   20.43
   2  -2  -7   13.16    1.14
   4  -2  -7    0.97    0.38
   6  -2  -7    1.69    0.76
   8  -2  -7   15.94    2.09
  10  -2  -7    0.01    0.59
  12  -2  -7    0.81    0.75
  14  -2  -7  284.07   13.70
 -11  -1  -7    2.32    1.21
  -9  -1  -7    0.41    0.77
  -7  -1  -7  325.22    9.54
  -5  -1  -7   13.48    0.97
  -3  -1  -7    0.92    0.31
  -1  -1  -7   11.85    0.99
   1  -1  -7    1.88    0.40
   3  -1  -7    1.60    0.40
   5  -1  -7   -0.19    0.20
   7  -1  -7  436.30   12.59
   9  -1  -7    8.77    1.46
  11  -1  -7    1.70    0.84
  13  -1  -7    3.51    1.17
  15  -1  -7    3.30    1.28
 -12   0  -7    6.67    1.63
 -10   0  -7    1.30    0.93
  -8   0  -7   21.20    2.59
  -6   0  -7    1.19    0.67
  -4   0  -7    4.00    0.49
  -2   0  -7    5.19    0.58
   0   0  -7  162.47    5.13
   2   0  -7   19.31    1.08
   4   0  -7    0.25    0.24
   6   0  -7   17.65    1.17
   8   0  -7    0.49    0.32
  10   0  -7    1.11    0.63
  12   0  -7    0.12    0.62
  14   0  -7   23.46    2.70
 -11   1  -7    4.32    1.38
  -9   1  -7   -0.19    0.58
  -7   1  -7  287.53   14.00
  -5   1  -7   14.34    1.86
  -3   1  -7    1.60    0.71
  -1   1  -7   14.72    0.83
   1   1  -7    0.54    0.20
   3   1  -7    0.84    0.22
   5   1  -7    0.26    0.20
   7   1  -7  389.45   17.44
   9   1  -7    9.14    0.89
  11   1  -7    0.83    0.42
 -12   2  -7    6.09    2.05
 -10   2  -7    1.42    0.98
  -8   2  -7    1.32    0.78
  -6   2  -7    7.74    1.41
  -4   2  -7    2.80    0.86
  -2   2  -7    2.69    0.76
   0   2  -7  711.97   28.76
   2   2  -7   14.06    0.72
   4   2  -7    1.20    0.27
   6   2  -7    1.24    0.34
   8   2  -7   12.51    1.19
  10   2  -7    0.40    0.48
  12   2  -7    1.80    0.68
  14   2  -7  295.94   13.20
 -11   3  -7    1.76    1.22
  -9   3  -7    5.20    1.33
  -7   3  -7  252.65   11.62
  -5   3  -7    6.19    1.29
  -3   3  -7    2.04    0.52
  -1   3  -7   10.49    1.00
   1   3  -7   20.30    2.01
   3   3  -7    0.14    0.36
   5   3  -7    8.20    0.73
   7   3  -7  367.28   10.66
   9   3  -7    5.75    0.71
  11   3  -7    2.06    0.72
  13   3  -7    5.89    1.25
 -10   4  -7    1.09    0.96
  -8   4  -7   12.73    2.02
  -4   4  -7    1.69    0.77
  -2   4  -7    1.69    0.72
   0   4  -7   58.70    3.70
   2   4  -7    9.71    1.46
   4   4  -7    1.67    0.67
   6   4  -7   21.29    1.14
   8   4  -7    7.76    0.80
  10   4  -7    1.45    0.53
  -5   5  -7    9.99    1.71
  -3   5  -7    1.27    0.76
  -1   5  -7   14.82    1.96
   1   5  -7    3.85    1.07
   3   5  -7    0.23    0.48
   5   5  -7    2.03    0.87
   7   5  -7  145.82    8.33
   9   5  -7    9.97    0.88
  11   5  -7    0.07    0.76
  -4   6  -7    0.44    0.82
  -2   6  -7    5.51    1.37
   0   6  -7  261.72   12.24
   2   6  -7   10.40    1.69
   4   6  -7    1.15    0.83
   6   6  -7    3.14    1.23
  -1  -7  -6   11.09    2.07
   6  -6  -6    4.79    1.42
   8  -6  -6    0.67    0.96
  -9  -5  -6   15.54    3.02
  -7  -5  -6    1.09    0.72
  -1  -5  -6    6.79    1.35
   1  -5  -6    2.29    0.91
   3  -5  -6   14.27    2.00
   5  -5  -6   19.82    2.37
   7  -5  -6    0.53    0.78
   9  -5  -6    6.23    1.60
  11  -5  -6  149.02    8.78
 -10  -4  -6  283.65   12.49
  -8  -4  -6    6.46    0.95
  -6  -4  -6    1.90    0.56
  -4  -4  -6    1.67    0.48
  -2  -4  -6   10.35    1.57
   0  -4  -6    0.79    0.58
   2  -4  -6   12.19    1.72
   4  -4  -6  566.38   23.81
   6  -4  -6   15.21    2.01
   8  -4  -6    0.66    0.66
  10  -4  -6    0.52    0.74
  12  -4  -6    6.33    1.58
 -11  -3  -6    8.63    1.00
  -9  -3  -6    0.80    0.41
  -7  -3  -6    3.41    0.64
  -5  -3  -6    0.17    0.30
  -3  -3  -6  411.78   11.85
  -1  -3  -6   22.67    1.43
   1  -3  -6   -0.08    0.24
   3  -3  -6   14.55    1.78
   5  -3  -6    0.61    0.60
   7  -3  -6    1.74    0.78
   9  -3  -6    3.70    1.11
  11  -3  -6  252.26   11.37
  13  -3  -6    4.48    1.38
 -12  -2  -6    0.93    0.34
 -10  -2  -6   32.19    1.69
  -8  -2  -6   12.33    1.07
  -6  -2  -6    2.35    0.49
  -4  -2  -6   26.13    1.40
  -2  -2  -6    8.86    0.90
   0  -2  -6    1.28    0.38
   2  -2  -6    3.48    0.53
   4  -2  -6  157.22    5.16
   6  -2  -6   14.63    1.81
   8  -2  -6    3.30    0.95
  10  -2  -6   13.52    1.93
  12  -2  -6    1.00    0.77
  14  -2  -6    2.18    1.02
 -13  -1  -6    1.04    0.98
 -11  -1  -6    7.55    1.56
  -9  -1  -6    3.86    0.48
  -7  -1  -6    4.55    0.57
  -5  -1  -6    3.32    0.47
  -3  -1  -6  527.51   15.84
  -1  -1  -6   11.97    0.92
   1  -1  -6    1.04    0.32
   3  -1  -6    9.90    0.82
   5  -1  -6    9.07    0.83
   7  -1  -6    0.14    0.26
   9  -1  -6    0.84    0.57
  11  -1  -6  332.06   15.09
  13  -1  -6    3.17    1.07
  15  -1  -6    1.17    0.93
 -12   0  -6   -0.26    0.69
 -10   0  -6  439.62   19.23
  -8   0  -6    5.90    1.24
  -6   0  -6    1.84    0.25
  -4   0  -6    1.47    0.29
  -2   0  -6    5.01    0.54
   0   0  -6    2.66    0.40
   2   0  -6    0.19    0.17
   4   0  -6  826.59   19.06
   6   0  -6   10.40    0.89
   8   0  -6    0.13    0.25
  10   0  -6    0.00    0.47
  12   0  -6    9.25    1.60
  14   0  -6   -0.05    0.65
  16   0  -6   -0.11    0.79
 -13   1  -6    1.37    0.97
 -11   1  -6    8.32    1.68
  -9   1  -6    4.68    1.16
  -7   1  -6    4.81    1.05
  -5   1  -6    4.85    0.95
  -3   1  -6  556.43   22.65
  -1   1  -6   12.76    0.54
   1   1  -6    1.43    0.25
   3   1  -6    8.31    0.58
   5   1  -6    9.41    0.72
   7   1  -6    0.49    0.22
   9   1  -6    2.18    0.43
  11   1  -6  351.19   14.66
 -12   2  -6    0.59    0.92
 -10   2  -6   39.94    3.08
  -8   2  -6   10.28    1.65
  -6   2  -6    2.35    0.81
  -4   2  -6   23.63    1.94
  -2   2  -6   11.57    0.97
   0   2  -6    0.91    0.32
   2   2  -6    4.67    0.39
   4   2  -6  158.23    4.03
   6   2  -6   13.99    0.78
   8   2  -6    2.80    0.47
  10   2  -6   12.22    1.53
  12   2  -6    2.35    0.80
  14   2  -6    2.81    1.01
 -11   3  -6    5.74    1.63
  -9   3  -6    1.17    0.73
  -7   3  -6    2.65    0.93
  -5   3  -6    0.37    0.55
  -3   3  -6  388.47   11.80
  -1   3  -6   22.09    1.24
   1   3  -6    0.61    0.48
   3   3  -6   18.44    0.86
   5   3  -6    0.95    0.26
   7   3  -6    0.48    0.25
   9   3  -6    1.91    0.46
  11   3  -6  211.22   10.42
  13   3  -6    6.86    1.28
 -10   4  -6  281.88   13.11
  -8   4  -6    9.72    1.67
  -6   4  -6    0.07    0.50
  -4   4  -6    2.82    0.88
  -2   4  -6    7.48    1.27
   0   4  -6    0.55    0.48
   2   4  -6    7.82    1.26
   4   4  -6  553.54   23.51
   6   4  -6   14.80    0.93
   8   4  -6    0.11    0.24
  10   4  -6    1.54    0.47
  12   4  -6    8.35    1.43
  -5   5  -6    9.53    1.63
  -3   5  -6  275.92   12.53
  -1   5  -6    6.50    1.24
   1   5  -6    1.87    0.77
   3   5  -6    8.98    1.56
   5   5  -6   18.71    2.24
   7   5  -6   -0.15    0.50
   9   5  -6    6.56    0.75
  11   5  -6  173.30    5.93
  -6   6  -6    1.67    0.92
  -4   6  -6   17.23    2.26
  -2   6  -6   21.22    2.53
   0   6  -6   -0.13    0.48
   2   6  -6    2.07    0.84
   4   6  -6   26.91    2.88
   6   6  -6    3.05    1.03
   8   6  -6   -0.06    0.83
  -3  -7  -5    0.98    1.16
  -1  -7  -5    6.06    1.55
  -2  -6  -5    0.57    0.76
   6  -6  -5    9.74    1.70
   8  -6  -5  275.83   13.02
  10  -6  -5    8.61    1.87
  -9  -5  -5    0.83    0.70
  -7  -5  -5    5.80    1.28
  -3  -5  -5    2.45    0.88
  -1  -5  -5    5.12    1.06
   1  -5  -5  293.93   12.61
   3  -5  -5   20.66    2.27
   5  -5  -5    0.05    0.52
   7  -5  -5   10.34    1.79
   9  -5  -5   -0.20    0.68
  11  -5  -5    0.83    0.95
 -10  -4  -5    2.45    0.87
  -8  -4  -5    1.01    0.62
  -6  -4  -5   53.91    2.37
  -4  -4  -5   11.60    0.87
  -2  -4  -5    2.02    0.69
   0  -4  -5   27.94    2.16
   2  -4  -5   17.42    1.89
   4  -4  -5    0.85    0.57
   6  -4  -5    1.47    0.75
   8  -4  -5   57.06    3.85
  10  -4  -5    5.60    1.33
  12  -4  -5    2.64    1.13
  14  -4  -5    8.18    2.11
 -11  -3  -5    2.31    0.58
  -9  -3  -5    2.37    0.54
  -7  -3  -5   11.74    1.07
  -5  -3  -5   18.11    1.34
  -3  -3  -5    2.10    0.45
  -1  -3  -5   11.79    0.99
   1  -3  -5  546.78   16.22
   3  -3  -5    8.87    1.26
   5  -3  -5    1.81    0.65
   7  -3  -5   12.33    1.67
   9  -3  -5   11.98    1.78
  11  -3  -5    1.45    0.77
  13  -3  -5    1.02    0.86
  15  -3  -5  146.73    8.49
 -14  -2  -5    3.54    1.36
 -12  -2  -5    3.56    0.57
 -10  -2  -5    3.06    0.58
  -8  -2  -5    3.06    0.54
  -6  -2  -5  707.99   20.09
  -4  -2  -5    9.80    0.89
  -2  -2  -5    1.88    0.41
   0  -2  -5    2.07    0.40
   2  -2  -5    8.94    0.81
   4  -2  -5    0.46    0.25
   6  -2  -5    4.29    0.91
   8  -2  -5  716.82   29.15
  10  -2  -5    8.11    1.41
  12  -2  -5    0.28    0.54
  14  -2  -5    0.66    0.73
  16  -2  -5    8.29    1.88
 -13  -1  -5  188.48    9.35
 -11  -1  -5    6.42    1.43
  -9  -1  -5    2.51    0.42
  -7  -1  -5   10.58    0.86
  -5  -1  -5    0.19    0.20
  -3  -1  -5    3.88    0.50
  -1  -1  -5    0.52    0.23
   1  -1  -5  674.38   18.21
   3  -1  -5   17.50    0.95
   5  -1  -5    0.76    0.29
   7  -1  -5    6.20    0.68
   9  -1  -5    3.64    0.89
  11  -1  -5    2.54    0.91
  13  -1  -5   -0.07    0.54
  15  -1  -5  201.14    9.64
 -14   0  -5   10.67    1.99
 -12   0  -5   -0.09    0.54
 -10   0  -5    8.28    1.53
  -8   0  -5    1.48    0.68
  -6   0  -5  148.38    3.68
  -4   0  -5   17.64    0.68
  -2   0  -5    0.42    0.14
   0   0  -5   20.48    0.98
   2   0  -5    1.51    0.22
   4   0  -5    0.04    0.12
   6   0  -5    0.82    0.19
   8   0  -5  159.94    7.27
  10   0  -5    6.79    1.20
  12   0  -5    6.34    1.27
  14   0  -5    6.43    1.42
  16   0  -5    1.19    0.92
 -13   1  -5  170.48    9.37
 -11   1  -5    6.15    1.31
  -9   1  -5    2.96    0.91
  -7   1  -5   14.85    1.79
  -5   1  -5   -0.15    0.28
  -3   1  -5    3.18    0.73
  -1   1  -5    0.95    0.13
   1   1  -5  627.58   12.74
   3   1  -5   17.23    0.70
   5   1  -5    0.83    0.21
   7   1  -5    9.70    0.61
   9   1  -5    3.43    0.54
  11   1  -5    0.24    0.26
  13   1  -5   -0.10    0.41
 -12   2  -5    3.74    1.21
 -10   2  -5    2.51    0.96
  -8   2  -5    2.49    0.84
  -6   2  -5  669.86   28.60
  -4   2  -5   12.10    1.44
  -2   2  -5    1.25    0.31
   0   2  -5    2.62    0.42
   2   2  -5    7.86    0.36
   4   2  -5    0.64    0.19
   6   2  -5    5.06    0.45
   8   2  -5  713.42   16.49
  10   2  -5    8.66    0.85
  12   2  -5   -0.06    0.42
 -13   3  -5  168.49    8.69
 -11   3  -5    2.56    1.05
  -9   3  -5    1.56    0.85
  -7   3  -5   11.71    1.66
  -5   3  -5   19.19    1.26
  -3   3  -5    0.73    0.29
  -1   3  -5   13.28    0.89
   1   3  -5  581.97   16.02
   3   3  -5    9.26    0.55
   5   3  -5    2.14    0.34
   7   3  -5    9.47    0.86
   9   3  -5   17.14    1.25
  11   3  -5    0.99    0.40
  13   3  -5    1.36    0.71
  15   3  -5  169.88    7.97
 -12   4  -5    8.38    1.79
 -10   4  -5    3.77    1.27
  -8   4  -5    3.67    1.10
  -6   4  -5   51.06    3.24
  -4   4  -5   10.15    0.99
  -2   4  -5    1.48    0.62
   0   4  -5   24.73    1.98
   2   4  -5   20.21    1.96
   4   4  -5    0.40    0.43
   6   4  -5    3.19    0.48
   8   4  -5   58.51    2.37
  10   4  -5    4.97    0.73
  12   4  -5    2.03    0.60
  -5   5  -5    4.41    1.06
  -3   5  -5    1.55    0.74
  -1   5  -5    4.01    0.91
   1   5  -5  264.53   12.58
   3   5  -5   16.17    1.93
   5   5  -5    0.26    0.46
   7   5  -5   14.21    0.82
   9   5  -5    2.56    0.50
  11   5  -5    0.96    0.45
  13   5  -5    4.02    1.31
  -6   6  -5  260.13   12.16
  -4   6  -5   14.46    1.98
  -2   6  -5    0.35    0.56
   0   6  -5    2.01    0.81
   2   6  -5    3.75    1.09
   4   6  -5    0.32    0.54
   6   6  -5   10.65    1.80
   8   6  -5  275.50   12.85
  10   6  -5    7.60    1.73
  -3   7  -5    0.19    0.79
  -1   7  -5    6.46    1.41
   1   7  -5  151.62    7.70
   3   7  -5    5.82    1.41
  -3  -7  -4    8.47    1.81
  -1  -7  -4    3.82    1.28
  -4  -6  -4    0.75    0.88
  -2  -6  -4   33.40    2.83
   8  -6  -4    1.12    0.96
  10  -6  -4    1.50    1.00
 -11  -5  -4    3.59    1.26
  -9  -5  -4  189.39    9.53
  -5  -5  -4    2.65    0.85
  -3  -5  -4   15.26    1.88
   1  -5  -4    0.22    0.46
   3  -5  -4    9.15    1.38
   5  -5  -4  333.70   14.81
   7  -5  -4    7.12    1.42
   9  -5  -4    0.91    0.81
  11  -5  -4   10.36    1.89
  13  -5  -4    7.34    1.79
 -12  -4  -4    0.40    0.65
 -10  -4  -4    0.85    0.62
  -8  -4  -4    8.87    1.42
  -6  -4  -4    2.71    0.56
  -4  -4  -4   11.12    0.83
  -2  -4  -4  692.52   27.96
   0  -4  -4   19.11    1.64
   2  -4  -4    1.31    0.57
   4  -4  -4    4.14    0.98
   6  -4  -4    9.96    1.49
   8  -4  -4   -0.18    0.43
  10  -4  -4    5.68    1.31
  12  -4  -4  377.00   16.78
  14  -4  -4    4.70    1.52
 -13  -3  -4    2.42    0.75
 -11  -3  -4    0.83    0.41
  -9  -3  -4  312.00    9.16
  -7  -3  -4   13.44    1.11
  -5  -3  -4    2.19    0.37
  -3  -3  -4   14.94    1.09
  -1  -3  -4    2.20    0.42
   1  -3  -4    2.50    0.43
   3  -3  -4    3.29    0.78
   5  -3  -4  553.63   22.12
   7  -3  -4   17.79    1.90
   9  -3  -4    1.40    0.70
  11  -3  -4    6.95    1.34
  13  -3  -4    2.66    1.08
  15  -3  -4    1.43    1.01
 -14  -2  -4    5.14    1.38
 -12  -2  -4    3.84    0.61
 -10  -2  -4   16.52    1.16
  -8  -2  -4    4.87    0.64
  -6  -2  -4    4.72    0.60
  -4  -2  -4    2.45    0.32
  -2  -2  -4  258.85    7.55
   0  -2  -4   14.24    0.83
   2  -2  -4    1.48    0.33
   4  -2  -4   18.82    1.01
   6  -2  -4    3.84    0.83
   8  -2  -4    2.09    0.70
  10  -2  -4    0.21    0.44
  12  -2  -4   55.97    3.85
  14  -2  -4    3.97    1.19
  16  -2  -4    3.56    1.37
 -15  -1  -4    1.52    1.08
 -13  -1  -4    5.08    1.33
 -11  -1  -4    1.15    0.26
  -9  -1  -4  402.12   12.07
  -7  -1  -4    7.17    0.67
  -5  -1  -4    1.55    0.32
  -3  -1  -4   11.84    0.73
  -1  -1  -4    7.95    0.67
   1  -1  -4    0.72    0.23
   3  -1  -4    3.29    0.41
   5  -1  -4  649.64   19.27
   7  -1  -4    6.89    0.66
   9  -1  -4    3.03    0.84
  11  -1  -4    4.32    1.02
  13  -1  -4    6.52    1.43
  15  -1  -4    1.99    0.95
  17  -1  -4    0.31    0.92
 -14   0  -4    1.93    1.04
 -12   0  -4    0.10    0.61
 -10   0  -4    6.84    1.35
  -8   0  -4    3.61    0.97
  -6   0  -4    4.42    0.27
  -4   0  -4   -0.05    0.07
  -2   0  -4  960.72   21.63
   0   0  -4   10.14    0.62
   2   0  -4    0.16    0.10
   4   0  -4    0.25    0.11
   6   0  -4    9.20    0.49
   8   0  -4   -0.07    0.19
  10   0  -4   -0.01    0.37
  12   0  -4  571.92   23.42
  14   0  -4    3.16    1.04
  16   0  -4    0.27    0.77
 -15   1  -4    2.25    1.12
 -13   1  -4    4.26    1.32
 -11   1  -4    1.74    0.84
  -9   1  -4  410.33   17.59
  -7   1  -4    6.72    1.18
  -5   1  -4    1.84    0.59
  -3   1  -4   11.83    1.28
  -1   1  -4   10.45    0.34
   1   1  -4    0.50    0.10
   3   1  -4    4.52    0.34
   5   1  -4  695.64   15.64
   7   1  -4    7.15    0.50
   9   1  -4    2.94    0.37
  11   1  -4    3.15    1.02
  13   1  -4    7.71    1.35
 -14   2  -4    4.89    1.46
 -12   2  -4    2.49    1.05
 -10   2  -4   17.48    2.17
  -8   2  -4    7.87    1.31
  -6   2  -4    4.47    0.89
  -4   2  -4    3.72    0.50
  -2   2  -4  252.63   10.61
   0   2  -4   15.27    0.79
   2   2  -4    2.02    0.18
   4   2  -4   20.40    0.75
   6   2  -4    7.29    0.50
   8   2  -4    1.93    0.31
  10   2  -4    0.58    0.29
  12   2  -4   57.62    3.40
 -13   3  -4    4.90    1.44
 -11   3  -4    0.31    0.73
  -9   3  -4  271.34   13.20
  -7   3  -4   14.79    1.75
  -5   3  -4    1.71    0.41
  -3   3  -4   16.14    1.02
  -1   3  -4    4.28    0.50
   1   3  -4    1.87    0.31
   3   3  -4    5.18    0.31
   5   3  -4  515.39   15.32
   7   3  -4   16.08    1.02
   9   3  -4    1.99    0.44
  11   3  -4    7.64    0.84
  13   3  -4    1.86    0.72
  15   3  -4    2.44    0.97
 -12   4  -4    0.89    0.96
 -10   4  -4    1.90    0.89
  -8   4  -4    5.51    1.27
  -6   4  -4    0.77    0.30
  -4   4  -4   13.98    1.08
  -2   4  -4  712.18   28.02
   0   4  -4   22.64    1.75
   2   4  -4    0.86    0.46
   4   4  -4    3.79    0.80
   6   4  -4    6.87    0.68
   8   4  -4    0.12    0.19
  10   4  -4    9.04    0.95
  12   4  -4  371.63   11.36
  14   4  -4    4.18    1.07
 -11   5  -4    5.12    1.51
  -7   5  -4    3.54    0.93
  -5   5  -4    1.13    0.60
  -3   5  -4    9.85    1.46
  -1   5  -4   22.09    1.88
   1   5  -4   -0.01    0.25
   3   5  -4   11.44    1.56
   5   5  -4  346.75   14.75
   7   5  -4    7.58    0.71
   9   5  -4    0.59    0.36
  11   5  -4    7.01    0.91
  13   5  -4   10.27    1.82
  -6   6  -4    0.91    0.70
  -4   6  -4    2.75    0.95
  -2   6  -4   34.98    2.60
   0   6  -4    4.50    1.09
   2   6  -4    1.50    0.70
   4   6  -4   18.51    2.21
   6   6  -4   13.42    1.88
   8   6  -4    1.52    0.89
  10   6  -4    0.72    0.34
  -5   7  -4    1.34    0.91
  -3   7  -4    8.79    1.59
  -1   7  -4    4.46    1.21
   1   7  -4    0.06    0.70
   3   7  -4    7.47    1.52
   5   7  -4  102.04    6.23
  -5  -7  -3  143.04    8.10
  -3  -7  -3    4.62    1.41
  -1  -7  -3   -0.18    0.71
   1  -7  -3   12.94    2.17
  -6  -6  -3    3.29    1.17
  -4  -6  -3    6.43    1.40
  -2  -6  -3    0.68    0.60
   8  -6  -3    1.32    0.87
  10  -6  -3    3.78    1.35
 -11  -5  -3    2.80    1.08
  -9  -5  -3    1.59    0.85
  -7  -5  -3    5.80    1.77
  -5  -5  -3  317.37   12.84
  -3  -5  -3   18.97    2.15
   1  -5  -3   13.83    1.58
   3  -5  -3    4.44    0.93
   5  -5  -3    1.64    0.70
   7  -5  -3    8.76    1.47
   9  -5  -3  236.24   10.49
  11  -5  -3    6.53    1.54
  13  -5  -3    0.68    0.94
 -12  -4  -3   24.76    2.57
 -10  -4  -3    6.32    1.24
  -8  -4  -3    4.31    0.99
  -6  -4  -3   23.43    1.37
  -4  -4  -3   23.09    1.04
  -2  -4  -3    2.63    0.64
   0  -4  -3    2.44    0.68
   2  -4  -3  152.63    6.81
   4  -4  -3    8.46    1.21
   6  -4  -3    3.08    0.84
   8  -4  -3   23.07    2.07
  10  -4  -3    8.41    1.58
  12  -4  -3    3.79    1.22
  14  -4  -3    1.43    0.97
 -13  -3  -3    7.62    1.17
 -11  -3  -3    9.84    1.02
  -9  -3  -3    3.30    0.59
  -7  -3  -3    6.50    0.59
  -5  -3  -3  526.79   12.82
  -3  -3  -3    7.03    0.68
  -1  -3  -3    2.65    0.42
   1  -3  -3   14.20    0.81
   3  -3  -3   22.53    1.63
   5  -3  -3    0.49    0.38
   7  -3  -3    5.93    1.10
   9  -3  -3  437.07   18.90
  11  -3  -3    4.03    1.06
  13  -3  -3    2.52    1.00
  15  -3  -3    6.13    1.64
 -14  -2  -3    2.32    0.49
 -12  -2  -3  428.55   13.13
 -10  -2  -3    5.24    0.68
  -8  -2  -3    1.01    0.33
  -6  -2  -3    4.12    0.41
  -4  -2  -3    4.47    0.41
  -2  -2  -3    2.71    0.38
   0  -2  -3    8.73    0.66
   2  -2  -3  954.49   26.93
   4  -2  -3   12.38    0.76
   6  -2  -3    0.38    0.35
   8  -2  -3    1.45    0.60
  10  -2  -3    7.17    1.25
  12  -2  -3    0.44    0.56
  14  -2  -3    1.74    0.94
  16  -2  -3  282.43   13.60
 -15  -1  -3    2.08    1.15
 -13  -1  -3    5.98    1.35
 -11  -1  -3    0.36    0.23
  -9  -1  -3    5.80    0.60
  -7  -1  -3    0.15    0.17
  -5  -1  -3  660.96   15.20
  -3  -1  -3   14.34    0.76
  -1  -1  -3    0.15    0.13
   1  -1  -3    9.86    0.62
   3  -1  -3    0.45    0.17
   5  -1  -3    1.53    0.30
   7  -1  -3    0.84    0.26
   9  -1  -3  541.28   21.58
  11  -1  -3    5.77    1.13
  13  -1  -3    3.35    0.91
  15  -1  -3    1.51    0.90
  17  -1  -3    3.34    1.36
 -16   0  -3    6.86    1.73
 -14   0  -3    0.98    0.82
 -12   0  -3   54.65    3.74
 -10   0  -3   10.56    1.60
  -8   0  -3    3.73    0.90
  -6   0  -3   19.10    0.62
  -4   0  -3    1.48    0.17
  -2   0  -3    3.18    0.24
   0   0  -3    1.95    0.26
   2   0  -3  316.25    7.30
   4   0  -3   10.08    0.42
   6   0  -3    5.39    0.35
   8   0  -3    5.39    0.43
  10   0  -3    2.22    0.69
  12   0  -3    2.82    0.83
  14   0  -3    0.50    0.65
  16   0  -3   29.39    3.03
 -15   1  -3    1.40    0.96
 -13   1  -3    8.93    1.72
 -11   1  -3    0.02    0.44
  -9   1  -3    5.12    1.03
  -7   1  -3   -0.39    0.30
  -3   1  -3   15.52    1.14
  -1   1  -3    0.33    0.15
   1   1  -3   10.83    0.35
   3   1  -3    0.15    0.09
   5   1  -3    1.00    0.18
   7   1  -3    1.03    0.21
   9   1  -3  509.61   14.94
  11   1  -3    5.92    0.70
  13   1  -3    2.10    0.79
  15   1  -3    2.58    0.99
 -14   2  -3    2.07    1.01
 -12   2  -3  443.33   19.43
 -10   2  -3    5.28    1.17
  -8   2  -3    0.56    0.45
  -6   2  -3    3.82    0.46
  -4   2  -3    4.70    0.53
  -2   2  -3    3.00    0.38
   0   2  -3    9.10    0.56
   2   2  -3  964.98   18.91
   4   2  -3   15.15    0.56
   6   2  -3    0.24    0.15
   8   2  -3    1.95    0.31
  10   2  -3    9.70    0.69
  12   2  -3   -0.14    0.26
 -13   3  -3    9.90    1.91
 -11   3  -3   12.61    1.93
  -9   3  -3    3.52    1.02
  -7   3  -3    8.36    0.81
  -5   3  -3  571.71   15.78
  -3   3  -3    8.87    0.73
  -1   3  -3    1.76    0.31
   1   3  -3   13.09    0.66
   3   3  -3   20.94    0.71
   5   3  -3    0.58    0.23
   7   3  -3    6.82    0.69
   9   3  -3  450.28   12.99
  11   3  -3    3.27    0.57
  13   3  -3    2.23    0.60
 -12   4  -3   24.78    2.88
 -10   4  -3    5.36    1.33
  -8   4  -3    2.68    0.87
  -6   4  -3   19.46    1.66
  -4   4  -3   22.81    1.23
  -2   4  -3    1.78    0.33
   0   4  -3    4.22    0.81
   2   4  -3  143.25    6.78
   4   4  -3    8.32    0.53
   6   4  -3    2.81    0.42
   8   4  -3   20.87    1.26
  10   4  -3   10.43    0.99
  12   4  -3    2.19    0.57
  14   4  -3    1.26    0.56
 -11   5  -3    5.62    1.50
  -9   5  -3    3.37    1.13
  -7   5  -3    3.05    0.88
  -5   5  -3  268.51   12.45
  -3   5  -3   15.88    1.74
  -1   5  -3    1.19    0.59
   1   5  -3   19.65    1.92
   3   5  -3    7.72    1.16
   5   5  -3    0.97    0.55
   7   5  -3    7.65    0.74
   9   5  -3  209.96    7.00
  11   5  -3    7.08    0.92
  13   5  -3    0.47    0.83
  -6   6  -3    2.62    0.89
  -4   6  -3    3.50    0.88
  -2   6  -3    0.16    0.42
   0   6  -3   17.94    2.08
   2   6  -3  409.38   18.06
   4   6  -3   15.62    1.95
   6   6  -3    0.65    0.66
   8   6  -3    2.16    1.03
  10   6  -3    3.16    0.58
  -5   7  -3  167.59    7.84
  -3   7  -3    5.90    1.28
  -1   7  -3    0.33    0.70
   1   7  -3   14.58    2.03
   3   7  -3   14.62    2.03
   5   7  -3    0.57    0.69
   7   7  -3    6.68    1.52
  -7  -7  -2    5.26    1.55
  -5  -7  -2    0.32    0.84
  -3  -7  -2    5.35    1.44
  -1  -7  -2  167.32    8.25
   1  -7  -2   11.69    2.05
  -8  -6  -2   22.88    2.65
  -6  -6  -2    3.65    1.19
  -4  -6  -2    2.09    0.88
  -2  -6  -2   21.41    2.47
   0  -6  -2   25.66    2.77
  10  -6  -2    1.55    0.96
  12  -6  -2   11.39    2.15
 -11  -5  -2    2.43    1.07
  -9  -5  -2    8.91    1.56
  -7  -5  -2   19.58    2.25
  -5  -5  -2    1.19    0.67
  -3  -5  -2   11.71    1.61
   3  -5  -2    2.19    0.64
   5  -5  -2   17.84    1.95
   7  -5  -2   17.61    2.01
   9  -5  -2    1.15    0.74
  11  -5  -2    2.75    1.17
  13  -5  -2  168.01    8.92
 -12  -4  -2    1.09    0.70
 -10  -4  -2    7.13    1.30
  -8  -4  -2  550.46   16.09
  -6  -4  -2   14.31    1.16
  -4  -4  -2    1.19    0.38
  -2  -4  -2    6.10    0.65
   0  -4  -2    6.60    0.89
   2  -4  -2    0.05    0.32
   4  -4  -2   15.32    1.44
   6  -4  -2  688.93   27.67
   8  -4  -2   11.29    1.65
  10  -4  -2    0.17    0.57
  12  -4  -2    2.51    0.98
  14  -4  -2    6.35    1.67
 -13  -3  -2    6.86    1.17
 -11  -3  -2    1.38    0.62
  -9  -3  -2    8.33    0.86
  -7  -3  -2    4.25    0.46
  -5  -3  -2    4.48    0.45
  -3  -3  -2    6.27    0.48
  -1  -3  -2  638.16   17.42
   1  -3  -2   19.74    0.89
   3  -3  -2    0.72    0.36
   5  -3  -2    8.12    1.15
   7  -3  -2    3.46    0.84
   9  -3  -2    2.67    0.85
  11  -3  -2    4.35    1.09
  13  -3  -2  256.38   11.42
  15  -3  -2    2.36    1.14
 -14  -2  -2    2.11    0.46
 -12  -2  -2    7.29    0.80
 -10  -2  -2    0.00    0.25
  -8  -2  -2  153.73    3.98
  -6  -2  -2    8.97    0.59
  -4  -2  -2    2.94    0.31
  -2  -2  -2   20.68    0.91
   0  -2  -2   13.84    0.70
   2  -2  -2    1.18    0.37
   4  -2  -2    1.58    0.49
   6  -2  -2  235.08    7.05
   8  -2  -2    4.35    0.88
  10  -2  -2    5.97    1.09
  12  -2  -2    6.52    1.28
  14  -2  -2    4.49    1.25
  16  -2  -2    3.00    1.22
 -15  -1  -2  175.18    9.72
 -13  -1  -2    3.31    1.02
 -11  -1  -2    2.66    0.41
  -9  -1  -2    9.61    0.70
  -7  -1  -2    3.75    0.35
  -5  -1  -2    4.89    0.35
  -3  -1  -2    3.48    0.27
  -1  -1  -2  825.60   22.80
   1  -1  -2    4.72    0.37
   3  -1  -2    2.44    0.27
   5  -1  -2    3.39    0.22
   7  -1  -2    7.35    0.41
   9  -1  -2    1.85    0.66
  11  -1  -2    0.19    0.42
  13  -1  -2  297.63   13.83
  15  -1  -2    1.71    0.89
  17  -1  -2    2.08    1.20
 -16   0  -2    3.31    1.25
 -14   0  -2    2.49    0.99
 -12   0  -2    2.30    0.90
 -10   0  -2    0.86    0.50
  -8   0  -2  812.74   22.89
  -6   0  -2    3.77    0.20
  -4   0  -2    0.58    0.10
  -2   0  -2    1.27    0.13
   0   0  -2    2.68    0.25
   2   0  -2    0.76    0.11
   4   0  -2    0.02    0.07
   6   0  -2  965.56   22.09
   8   0  -2    4.44    0.44
  10   0  -2    1.26    0.43
  14   0  -2    4.71    1.18
  16   0  -2   -0.20    0.61
 -15   1  -2  216.21   10.30
 -13   1  -2    3.22    1.11
 -11   1  -2    2.12    0.77
  -9   1  -2   12.07    1.62
  -7   1  -2    5.52    0.54
  -5   1  -2    4.04    0.41
  -3   1  -2    4.39    0.30
  -1   1  -2  825.90   32.19
   1   1  -2    4.98    0.20
   3   1  -2    1.97    0.19
   5   1  -2    4.12    0.32
   7   1  -2    8.78    0.65
   9   1  -2    1.32    0.34
  11   1  -2    0.13    0.36
  15   1  -2    1.88    0.93
 -14   2  -2    3.60    1.35
 -12   2  -2    7.36    1.43
 -10   2  -2    0.77    0.57
  -8   2  -2  150.97    4.93
  -6   2  -2    8.93    0.68
  -4   2  -2    2.73    0.30
  -2   2  -2   18.97    0.86
   0   2  -2   15.99    0.67
   2   2  -2    1.02    0.13
   4   2  -2    2.36    0.21
   6   2  -2  245.37    5.82
   8   2  -2    3.58    0.48
  10   2  -2    6.65    0.73
  12   2  -2    9.21    1.09
 -15   3  -2  128.73    7.49
 -13   3  -2    9.44    1.84
 -11   3  -2    3.73    1.09
  -9   3  -2    6.79    1.30
  -7   3  -2    5.70    0.72
  -5   3  -2    3.83    0.42
  -3   3  -2    6.61    0.50
  -1   3  -2  623.94   17.37
   1   3  -2   19.37    1.35
   3   3  -2    1.42    0.18
   5   3  -2   13.88    0.79
   7   3  -2    4.30    0.56
   9   3  -2    2.41    0.48
  11   3  -2    6.10    0.83
  13   3  -2  225.52    7.65
  15   3  -2    2.29    1.40
 -14   4  -2    2.58    1.28
 -12   4  -2    0.12    0.77
 -10   4  -2   11.09    1.73
  -8   4  -2  545.70   16.19
  -6   4  -2   15.09    0.89
  -4   4  -2    1.02    0.27
  -2   4  -2    4.59    0.79
   0   4  -2    7.70    1.02
   2   4  -2    0.33    0.33
   4   4  -2   17.53    0.87
   6   4  -2  665.57   19.30
   8   4  -2   13.57    1.06
  10   4  -2    0.07    0.30
  12   4  -2    2.41    0.57
  14   4  -2    3.95    0.77
  -7   5  -2   17.92    2.12
  -5   5  -2   -0.37    0.34
  -3   5  -2   12.15    1.41
  -1   5  -2  440.20   17.86
   1   5  -2   12.29    1.48
   3   5  -2    0.53    0.44
   5   5  -2   16.04    1.87
   7   5  -2   16.23    1.04
   9   5  -2    1.24    0.43
  11   5  -2    5.16    0.81
  13   5  -2  161.21    8.38
  -6   6  -2    2.15    0.81
  -4   6  -2    0.62    0.54
  -2   6  -2   25.38    2.06
   0   6  -2   23.02    1.97
   2   6  -2    1.16    0.65
   4   6  -2    2.14    0.88
   6   6  -2   41.55    2.97
   8   6  -2    2.61    0.46
  10   6  -2    1.05    0.44
  -3   7  -2    6.47    1.36
  -1   7  -2  143.00    7.53
   1   7  -2    8.71    1.54
   3   7  -2    0.34    0.60
   5   7  -2    9.42    1.73
   7   7  -2    4.24    1.38
   0   8  -2    3.28    1.19
  -7  -7  -1    0.01    0.90
  -5  -7  -1   13.00    2.22
  -3  -7  -1   19.15    2.47
  -1  -7  -1   -0.12    0.71
   1  -7  -1    5.97    1.45
   3  -7  -1  198.66   10.33
  -8  -6  -1    0.60    0.84
  -6  -6  -1   15.43    2.20
  -4  -6  -1  420.33   18.69
  -2  -6  -1   19.71    2.43
   0  -6  -1   -0.04    0.51
  12  -6  -1    6.38    1.97
 -11  -5  -1  185.66    8.43
  -9  -5  -1   10.70    1.72
  -7  -5  -1    1.20    0.73
  -5  -5  -1    8.90    1.49
  -3  -5  -1   11.05    1.72
  -1  -5  -1    1.39    0.66
   5  -5  -1   13.24    1.59
   7  -5  -1    1.59    0.70
   9  -5  -1    7.06    1.42
  11  -5  -1    4.13    1.24
  13  -5  -1    0.68    0.98
 -14  -4  -1    5.03    1.22
 -12  -4  -1    8.08    1.43
 -10  -4  -1   12.90    1.19
  -8  -4  -1    2.74    0.55
  -6  -4  -1    2.13    0.49
  -4  -4  -1  161.04    7.26
  -2  -4  -1    7.02    0.75
   0  -4  -1    2.96    0.54
   2  -4  -1   25.98    1.72
   4  -4  -1   18.89    1.58
   6  -4  -1    4.04    0.89
   8  -4  -1    2.28    0.78
  10  -4  -1   48.88    3.52
  12  -4  -1   -0.15    0.58
  14  -4  -1    2.11    1.13
 -15  -3  -1    2.91    0.81
 -13  -3  -1    2.01    0.72
 -11  -3  -1  332.25   15.06
  -9  -3  -1    2.68    0.45
  -7  -3  -1    1.66    0.29
  -5  -3  -1   14.67    0.70
  -3  -3  -1   18.05    0.73
  -1  -3  -1    1.18    0.23
   1  -3  -1    9.31    0.79
   3  -3  -1  676.61   27.25
   5  -3  -1    6.91    1.04
   7  -3  -1    4.26    0.85
   9  -3  -1    8.50    1.32
  11  -3  -1   10.16    1.67
  13  -3  -1    1.21    0.77
  15  -3  -1    1.44    0.96
 -14  -2  -1    0.76    0.35
 -12  -2  -1    5.89    0.73
 -10  -2  -1    2.90    0.43
  -8  -2  -1    1.93    0.32
  -6  -2  -1    6.79    0.50
  -4  -2  -1  931.52   26.09
  -2  -2  -1   13.03    0.54
   0  -2  -1    0.85    0.16
   2  -2  -1    2.75    0.49
   4  -2  -1    5.93    0.80
   6  -2  -1    0.32    0.21
   8  -2  -1    5.49    0.71
  16  -2  -1    1.97    1.15
 -17  -1  -1    2.37    1.22
 -15  -1  -1    3.26    1.11
 -13  -1  -1    0.88    0.28
 -11  -1  -1  442.47   12.46
  -9  -1  -1    5.60    0.49
  -7  -1  -1    2.24    0.29
  -5  -1  -1    5.78    0.40
  -3  -1  -1    0.56    0.13
  -1  -1  -1    2.30    0.33
   1  -1  -1    3.26    0.40
   3  -1  -1  733.39   20.35
   5  -1  -1    5.49    0.52
   7  -1  -1    4.86    0.61
   9  -1  -1    0.90    0.42
  17  -1  -1  156.80    8.59
 -16   0  -1    4.39    1.44
 -14   0  -1    3.08    1.05
 -12   0  -1   10.43    1.66
 -10   0  -1    0.18    0.27
  -8   0  -1    9.19    0.34
  -6   0  -1    0.06    0.06
  -4   0  -1  334.88    6.59
  -2   0  -1    6.14    0.19
   0   0  -1    0.18    0.04
   2   0  -1    3.26    0.17
   4   0  -1    1.37    0.18
   6   0  -1    2.30    0.28
   8   0  -1    1.67    0.29
  10   0  -1  151.43    6.77
  12   0  -1    0.80    0.53
 -15   1  -1    4.43    1.40
 -13   1  -1    1.05    0.75
 -11   1  -1  397.51   18.17
  -9   1  -1    6.50    0.68
  -7   1  -1    1.93    0.36
  -5   1  -1    7.33    0.53
  -3   1  -1    1.52    0.17
  -1   1  -1    2.00    0.21
   1   1  -1    3.54    0.13
   3   1  -1  731.94   20.41
   5   1  -1    6.64    0.49
   7   1  -1    4.83    0.50
   9   1  -1    2.17    0.40
  11   1  -1    7.64    1.10
  13   1  -1    2.55    0.84
 -16   2  -1    0.72    1.03
 -14   2  -1    1.45    1.04
 -12   2  -1    5.07    1.30
 -10   2  -1    3.52    0.59
  -8   2  -1    2.62    0.47
  -6   2  -1    8.19    0.72
  -4   2  -1  937.35   26.11
  -2   2  -1   14.23    0.55
   0   2  -1    0.72    0.14
   2   2  -1    3.12    0.22
   4   2  -1    5.63    0.48
   6   2  -1    0.22    0.17
   8   2  -1    5.93    0.62
  10   2  -1  693.74   19.91
  12   2  -1    5.80    1.11
  14   2  -1    1.32    0.81
 -15   3  -1    0.95    1.03
 -13   3  -1    2.10    0.99
 -11   3  -1  364.94   15.64
  -9   3  -1    3.95    0.66
  -7   3  -1    1.47    0.61
  -5   3  -1   14.17    0.97
  -3   3  -1   18.71    0.75
  -1   3  -1    0.88    0.24
   1   3  -1   12.94    0.98
   3   3  -1  675.13   15.58
   5   3  -1   10.05    0.68
   7   3  -1    2.81    0.47
   9   3  -1    9.25    0.87
  11   3  -1   10.22    1.00
  13   3  -1    1.69    0.55
  15   3  -1    1.02    0.93
 -12   4  -1    7.70    1.63
 -10   4  -1   17.50    1.45
  -8   4  -1    3.57    0.66
  -6   4  -1    2.29    0.36
  -4   4  -1  153.83    4.99
  -2   4  -1    7.07    0.71
   0   4  -1    2.35    0.57
   2   4  -1   30.24    1.96
   4   4  -1   22.56    1.01
   6   4  -1    2.57    0.43
   8   4  -1    3.08    0.51
  10   4  -1   55.54    2.41
  12   4  -1    1.13    0.50
  14   4  -1    4.35    0.74
  -9   5  -1   12.95    1.89
  -7   5  -1    2.53    0.96
  -5   5  -1   12.94    1.76
  -3   5  -1   15.46    1.55
  -1   5  -1    1.32    0.56
   1   5  -1   14.20    1.53
   3   5  -1  352.46   15.62
   5   5  -1   12.81    0.76
   7   5  -1    1.10    0.32
   9   5  -1    8.67    0.93
  11   5  -1    3.86    0.72
  13   5  -1    1.32    0.65
  -8   6  -1    0.46    0.80
  -6   6  -1   17.96    2.33
  -4   6  -1  437.37   18.08
  -2   6  -1   22.12    1.88
   0   6  -1    0.17    0.41
   2   6  -1    5.50    1.07
   4   6  -1    4.77    1.09
   6   6  -1    0.81    0.69
   8   6  -1   12.51    0.91
  10   6  -1  263.50    8.44
  -3   7  -1   14.61    1.83
  -1   7  -1    0.01    0.59
   1   7  -1    8.64    1.49
   3   7  -1  210.68    9.70
   5   7  -1    9.56    1.70
   7   7  -1    0.03    0.70
   0   8  -1    1.16    0.90
   2   8  -1   20.60    2.58
  -9  -7   0    5.92    2.43
  -7  -7   0  123.32    6.78
  -5  -7   0    7.15    1.63
  -3  -7   0    0.21    0.76
  -1  -7   0    5.78    1.45
   1  -7   0    7.52    1.68
   3  -7   0    0.89    0.88
   5  -7   0    9.49    1.98
 -10  -6   0    2.41    1.16
  -8  -6   0   14.01    2.13
  -6  -6   0   19.13    2.47
  -4  -6   0    0.34    0.67
  -2  -6   0    3.75    1.17
   0  -6   0   51.43    3.64
   2  -6   0    3.10    1.10
 -13  -5   0   10.53    1.76
 -11  -5   0    1.64    0.64
  -9  -5   0    6.09    1.37
  -7  -5   0  316.15   14.69
  -5  -5   0    8.30    1.42
  -3  -5   0    1.64    0.73
  -1  -5   0   18.22    2.05
   5  -5   0    6.42    1.13
   7  -5   0  332.44   14.57
   9  -5   0    6.47    1.40
  11  -5   0    2.11    0.98
  13  -5   0    6.27    1.62
 -14  -4   0  278.86   12.64
 -12  -4   0    5.49    1.15
 -10  -4   0    0.67    0.45
  -8  -4   0    6.16    0.79
  -6  -4   0    5.70    0.75
  -4  -4   0    1.67    0.64
  -2  -4   0   22.14    1.85
   0  -4   0  764.04   30.73
   2  -4   0   23.10    1.50
   4  -4   0    0.81    0.43
   6  -4   0    5.23    0.98
   8  -4   0    5.53    1.11
  10  -4   0    0.58    0.52
  12  -4   0    5.54    1.34
  14  -4   0  272.99   13.17
 -15  -3   0    1.50    0.60
 -13  -3   0    1.87    0.69
 -11  -3   0    3.94    0.65
  -9  -3   0    7.19    0.80
  -7  -3   0  525.10   11.90
  -5  -3   0   12.75    0.62
  -3  -3   0    2.61    0.25
  -1  -3   0    9.79    0.47
   1  -3   0    8.72    0.74
   3  -3   0    2.88    0.53
   7  -3   0  519.52   20.35
  15  -3   0    4.63    1.41
 -16  -2   0    0.40    0.37
 -14  -2   0   37.88    2.43
 -12  -2   0    4.58    0.67
 -10  -2   0    4.16    0.48
  -8  -2   0   10.49    0.69
  -6  -2   0    8.96    0.53
  -4  -2   0    4.49    0.35
  -2  -2   0    3.09    0.24
   0  -2   0  298.80   11.72
   6  -2   0    9.40    0.80
   8  -2   0   10.40    1.05
  10  -2   0    3.57    0.72
 -17  -1   0    3.09    1.33
 -15  -1   0    5.94    1.41
 -13  -1   0    2.46    0.42
 -11  -1   0    5.03    0.50
  -9  -1   0    1.86    0.31
  -7  -1   0  633.85   15.03
  -5  -1   0    1.19    0.19
  -3  -1   0    0.32    0.11
  -1  -1   0    6.89    0.26
   5  -1   0    1.30    0.31
   7  -1   0  621.54   25.91
   9  -1   0    1.85    0.56
  11  -1   0    4.81    0.86
 -16   0   0    0.06    0.81
 -14   0   0  456.69   19.87
 -12   0   0    1.04    0.59
 -10   0   0   -0.03    0.25
  -8   0   0    6.79    0.33
  -6   0   0    0.54    0.10
  -4   0   0    1.57    0.14
  -2   0   0    2.21    0.12
   2   0   0    1.65    0.14
   4   0   0    1.47    0.19
   6   0   0    0.72    0.19
   8   0   0    7.39    0.64
  10   0   0   -0.21    0.38
  12   0   0    1.99    0.75
 -17   1   0    2.28    1.29
 -15   1   0    6.31    1.59
 -13   1   0    3.48    1.04
 -11   1   0    4.81    0.71
  -9   1   0    1.95    0.43
  -7   1   0  680.17   18.52
  -5   1   0    1.79    0.27
  -3   1   0    0.32    0.10
  -1   1   0    7.85    0.57
   1   1   0    7.19    0.43
   3   1   0    0.35    0.12
   5   1   0    1.65    0.25
   7   1   0  660.98   18.40
   9   1   0    2.60    0.45
  11   1   0    3.94    0.90
  13   1   0    2.08    0.80
 -16   2   0   -0.03    0.77
 -14   2   0   40.47    3.27
 -12   2   0    4.41    1.11
 -10   2   0    4.72    0.68
  -8   2   0    7.84    0.82
  -6   2   0   12.72    0.95
  -4   2   0    4.49    0.35
  -2   2   0    3.25    0.33
   0   2   0  293.00    8.46
   2   2   0    3.74    0.32
   4   2   0    4.84    0.46
   6   2   0   13.25    0.79
   8   2   0   12.92    0.94
  10   2   0    4.08    0.62
  12   2   0    3.37    0.89
  14   2   0   39.43    3.04
 -13   3   0    1.44    0.93
 -11   3   0    4.68    0.78
  -9   3   0    7.21    0.85
  -7   3   0  488.41   14.76
  -5   3   0   13.59    0.71
  -3   3   0    2.35    0.34
  -1   3   0   13.52    0.73
   1   3   0   12.86    0.95
   3   3   0    2.49    0.26
   5   3   0   12.92    0.81
   7   3   0  480.91   14.59
   9   3   0    5.75    0.69
  11   3   0    3.27    0.62
  13   3   0    3.78    1.13
  15   3   0    6.36    1.49
 -10   4   0    0.27    0.55
  -8   4   0    5.95    1.14
  -6   4   0    5.40    0.63
  -4   4   0    1.18    0.32
  -2   4   0   26.03    1.25
   0   4   0  794.12   31.14
   2   4   0   22.48    1.64
   4   4   0    0.48    0.21
   6   4   0    5.07    0.62
   8   4   0    6.21    0.74
  10   4   0   -0.13    0.27
  12   4   0    6.16    0.90
  14   4   0  281.63    9.09
 -11   5   0    2.81    1.07
  -9   5   0    8.66    1.51
  -7   5   0  342.77   14.91
  -5   5   0    9.05    0.88
  -3   5   0    0.20    0.21
  -1   5   0   19.51    1.50
   1   5   0   19.20    1.60
   3   5   0    0.69    0.43
   5   5   0    8.53    0.71
   7   5   0  341.08   10.11
   9   5   0    5.83    0.78
  11   5   0    1.45    0.51
  13   5   0    7.71    1.69
 -10   6   0    1.96    1.15
  -8   6   0   11.69    2.02
  -6   6   0   22.94    2.67
  -4   6   0    0.78    0.43
  -2   6   0    4.74    0.94
   0   6   0   56.62    3.26
   2   6   0    2.87    0.90
   4   6   0    0.72    0.62
   6   6   0   23.57    1.11
   8   6   0   13.75    1.11
  10   6   0    2.58    0.57
  -9   7   0    4.39    2.18
  -1   7   0    9.79    1.50
   1   7   0   12.13    1.72
   3   7   0    1.34    0.75
   5   7   0    9.80    1.73
   7   7   0  100.74    6.20
   2   8   0   14.59    2.17
  -7  -7   1    0.12    0.84
  -5  -7   1    7.86    1.79
  -3  -7   1  194.07   10.14
  -1  -7   1    7.04    1.53
   1  -7   1    0.57    0.82
   3  -7   1   14.64    2.40
   5  -7   1   13.57    2.32
   7  -7   1    1.89    1.22
 -12  -6   1    6.71    1.87
 -10  -6   1  266.77   12.58
  -8  -6   1   11.09    1.94
  -6  -6   1   -0.20    0.54
  -4  -6   1    6.50    1.46
  -2  -6   1    5.67    1.35
   0  -6   1    0.77    0.64
   2  -6   1   22.86    2.63
   4  -6   1  437.74   19.10
 -13  -5   1    1.88    0.95
 -11  -5   1    2.37    1.12
  -9  -5   1    7.52    1.52
  -7  -5   1    1.99    0.84
  -5  -5   1   10.65    1.69
  -3  -5   1  405.72   16.07
  -1  -5   1   12.79    1.72
   1  -5   1    0.86    0.57
   7  -5   1    1.59    0.73
   9  -5   1    7.98    1.45
  11  -5   1  181.51    8.56
  13  -5   1    3.22    1.25
 -14  -4   1    3.86    1.06
 -12  -4   1    1.23    0.56
 -10  -4   1   55.53    2.51
  -8  -4   1    2.16    0.52
  -6  -4   1    3.76    0.92
  -4  -4   1   22.52    1.89
  -2  -4   1   27.45    2.07
   0  -4   1    2.14    0.66
   2  -4   1    6.26    0.80
   4  -4   1  155.15    6.93
   8  -4   1    5.83    0.93
 -15  -3   1    0.69    0.61
 -13  -3   1    0.70    0.38
 -11  -3   1   11.56    1.10
  -9  -3   1    9.91    0.93
  -7  -3   1    4.36    0.61
  -5  -3   1    7.28    0.73
  -3  -3   1  679.54   19.30
  -1  -3   1    9.54    0.47
   1  -3   1    0.99    0.27
   7  -3   1    2.04    0.51
   9  -3   1    1.78    0.58
 -16  -2   1    1.81    0.62
 -14  -2   1    0.17    0.36
 -12  -2   1    4.09    0.62
 -10  -2   1  691.04   16.25
  -8  -2   1    5.12    0.48
  -6  -2   1    0.37    0.15
  -4  -2   1    5.73    0.34
  -2  -2   1    2.02    0.28
   0  -2   1    0.53    0.27
   6  -2   1    6.80    0.84
   8  -2   1    2.05    0.52
  10  -2   1    3.71    0.80
 -15  -1   1    2.28    0.97
 -13  -1   1    1.88    0.36
 -11  -1   1    6.83    0.68
  -9  -1   1    1.12    0.28
  -7  -1   1    4.65    0.41
  -5  -1   1    5.17    0.37
  -3  -1   1  743.28   16.65
  -1  -1   1    2.74    0.23
   5  -1   1    4.20    0.59
   7  -1   1    2.17    0.50
   9  -1   1    5.74    0.91
  11  -1   1  434.55   17.76
 -16   0   1    2.14    1.11
 -14   0   1    7.12    1.45
 -12   0   1    1.35    0.44
 -10   0   1  151.54    4.72
  -8   0   1    1.99    0.21
  -6   0   1    2.85    0.23
  -4   0   1    1.05    0.15
  -2   0   1    3.18    0.22
   0   0   1    0.22    0.05
   2   0   1    6.31    0.31
   4   0   1  323.06    9.39
   6   0   1    0.04    0.13
   8   0   1   10.21    1.19
  10   0   1    0.87    0.52
  12   0   1   10.67    1.53
  14   0   1    2.20    0.90
 -15   1   1    4.69    1.44
 -13   1   1    2.40    0.59
 -11   1   1    5.10    1.09
  -9   1   1    2.32    0.46
  -7   1   1    5.75    0.64
  -5   1   1    6.09    0.55
  -3   1   1  696.81   28.99
  -1   1   1    3.41    0.14
   1   1   1    2.05    0.17
   3   1   1    1.58    0.21
   5   1   1    8.39    0.61
   7   1   1    1.95    0.37
   9   1   1    7.36    1.13
  11   1   1  400.08   17.87
  13   1   1    1.89    0.79
  15   1   1    4.25    1.21
 -12   2   1    3.57    1.03
 -10   2   1  695.97   20.12
  -8   2   1    5.96    0.70
  -6   2   1    0.45    0.25
  -4   2   1    5.86    0.41
  -2   2   1    3.10    0.31
   0   2   1    0.58    0.09
   2   2   1   14.85    0.66
   4   2   1  931.43   26.13
   6   2   1    8.23    0.66
   8   2   1    1.82    0.38
  10   2   1    2.04    0.49
  12   2   1    6.04    1.19
  14   2   1    1.14    0.80
  16   2   1    2.70    1.18
 -13   3   1   -0.03    0.52
 -11   3   1   11.60    1.64
  -9   3   1   10.35    1.52
  -7   3   1    1.38    0.61
  -5   3   1    9.72    0.63
  -3   3   1  690.69   19.25
  -1   3   1   10.77    0.68
   1   3   1    1.09    0.13
   3   3   1   19.04    0.90
   5   3   1   16.03    0.89
   7   3   1    1.39    0.36
   9   3   1    3.93    0.58
  11   3   1  355.48   10.78
  13   3   1    2.86    1.06
  15   3   1    0.36    0.85
 -12   4   1    1.65    0.89
 -10   4   1   60.96    3.80
  -8   4   1    2.87    0.92
  -6   4   1    4.76    1.04
  -4   4   1   21.20    1.12
  -2   4   1   29.14    1.34
   0   4   1    2.14    0.41
   2   4   1    7.38    0.48
   4   4   1  151.45    4.86
   6   4   1    1.73    0.39
   8   4   1    3.67    0.58
  10   4   1   14.16    1.27
  12   4   1   11.69    1.23
  14   4   1    2.33    0.74
 -11   5   1    3.56    1.13
  -9   5   1   10.44    1.74
  -7   5   1    1.92    0.82
  -5   5   1   15.60    2.07
  -3   5   1  357.26   11.03
  -1   5   1   11.97    1.02
   1   5   1    2.58    0.65
   3   5   1   13.13    1.58
   5   5   1    9.90    0.84
   7   5   1    2.62    0.51
   9   5   1    8.65    0.96
  11   5   1  152.18    5.76
  13   5   1    1.52    1.34
 -12   6   1    6.25    1.67
 -10   6   1  269.15   12.69
  -8   6   1    9.79    1.85
  -6   6   1    0.72    0.74
  -4   6   1    4.81    1.29
  -2   6   1    2.87    0.61
   0   6   1    0.01    0.37
   2   6   1   21.75    2.19
   4   6   1  429.36   18.43
   6   6   1   15.21    0.94
   8   6   1    0.57    0.34
  10   6   1    1.96    0.53
  -7   7   1    0.01    0.86
  -5   7   1    7.06    1.68
   1   7   1    0.47    0.57
   3   7   1   12.99    1.83
   5   7   1   10.80    1.91
   7   7   1    0.89    0.85
   2   8   1    1.85    0.99
  -7  -7   2    1.79    1.09
  -5  -7   2    7.74    1.73
  -3  -7   2    0.43    0.79
  -1  -7   2   10.42    1.96
   1  -7   2  164.23    8.23
   3  -7   2    7.76    1.86
   5  -7   2    2.12    1.19
   7  -7   2    6.05    1.72
 -12  -6   2   13.15    3.30
 -10  -6   2    2.58    1.18
  -8  -6   2    3.23    1.18
  -6  -6   2   31.14    2.94
  -4  -6   2    1.36    0.83
  -2  -6   2    0.81    0.75
   0  -6   2   19.84    2.39
   2  -6   2   24.77    2.80
   4  -6   2    2.59    1.03
   6  -6   2    3.59    1.17
 -13  -5   2  157.95    5.98
 -11  -5   2    2.57    1.21
  -9  -5   2    0.30    0.67
  -7  -5   2   18.75    2.23
  -5  -5   2   18.98    2.28
  -3  -5   2    0.28    0.56
  -1  -5   2    8.08    1.39
   1  -5   2  412.72   18.35
   3  -5   2    8.88    1.48
   5  -5   2    0.82    0.60
  13  -5   2    0.06    0.89
 -14  -4   2    4.45    0.88
 -12  -4   2    1.87    0.61
 -10  -4   2    0.88    0.46
  -8  -4   2   11.59    1.10
  -6  -4   2  680.61   27.78
  -4  -4   2   15.80    1.83
  -2  -4   2    1.15    0.55
   0  -4   2   10.33    1.43
   2  -4   2    4.77    0.97
   8  -4   2  559.90   22.62
 -15  -3   2    2.92    0.89
 -13  -3   2  246.76    7.69
 -11  -3   2    5.68    0.78
  -9  -3   2    1.92    0.48
  -7  -3   2    3.84    0.58
  -5  -3   2   11.52    0.93
  -3  -3   2    1.30    0.30
  -1  -3   2   19.76    1.46
   1  -3   2  602.29   24.89
   7  -3   2    4.11    0.77
   9  -3   2    8.07    1.16
 -16  -2   2    3.50    0.78
 -14  -2   2    5.26    0.77
 -12  -2   2    6.65    0.81
 -10  -2   2    7.40    0.81
  -8  -2   2    5.05    0.61
  -6  -2   2  249.22   10.44
  -4  -2   2    1.22    0.27
  -2  -2   2    1.52    0.24
   0  -2   2   12.49    1.02
   2  -2   2   19.50    1.31
   6  -2   2    8.72    1.02
   8  -2   2  150.11    6.91
  10  -2   2   -0.46    0.34
  12  -2   2    7.33    1.27
 -15  -1   2    1.40    0.44
 -13  -1   2  302.76    9.42
 -11  -1   2    0.54    0.25
  -9  -1   2    1.63    0.30
  -7  -1   2    7.79    0.68
  -5  -1   2    3.36    0.40
  -3  -1   2    2.51    0.38
  -1  -1   2    4.74    0.32
   1  -1   2  796.02   32.12
   5  -1   2    4.75    0.68
   7  -1   2    3.78    0.72
   9  -1   2   10.05    1.25
  11  -1   2    1.36    0.67
  13  -1   2    3.33    1.00
 -14   0   2    9.26    1.59
 -12   0   2    1.53    0.30
 -10   0   2    0.59    0.23
  -8   0   2    4.65    0.34
  -6   0   2  974.83   27.14
  -4   0   2    0.22    0.13
  -2   0   2    0.44    0.13
   0   0   2    2.87    0.33
   2   0   2    1.16    0.17
   4   0   2    0.56    0.17
   6   0   2    4.09    0.43
   8   0   2  806.16   32.59
  10   0   2    0.91    0.59
  12   0   2    2.09    0.81
  14   0   2    1.89    1.02
 -13   1   2  339.39   13.81
 -11   1   2    0.55    0.52
  -9   1   2    1.74    0.60
  -7   1   2   11.47    1.36
  -5   1   2    3.64    0.21
  -3   1   2    1.81    0.17
  -1   1   2    5.40    0.26
   1   1   2  817.43   18.57
   3   1   2    4.81    0.42
   5   1   2    4.79    0.46
   7   1   2    4.78    0.53
   9   1   2   11.66    1.49
  11   1   2    1.79    0.80
  13   1   2    2.69    1.01
  15   1   2  212.62    9.85
 -14   2   2    5.16    1.27
 -12   2   2    8.17    1.41
 -10   2   2    5.00    1.06
  -8   2   2    3.98    0.83
  -6   2   2  238.97   10.47
  -4   2   2    2.24    0.22
  -2   2   2    1.11    0.10
   0   2   2   16.22    0.48
   2   2   2   20.98    0.73
   4   2   2    2.05    0.33
   6   2   2    8.10    0.70
   8   2   2  154.17    4.98
  10   2   2    0.61    0.60
  12   2   2    7.71    1.38
  14   2   2    5.21    1.36
  16   2   2    8.42    1.79
 -13   3   2  216.87   11.09
 -11   3   2    6.43    1.36
  -9   3   2    0.99    0.69
  -7   3   2    4.94    1.02
  -5   3   2   11.51    0.66
  -3   3   2    1.15    0.24
  -1   3   2   18.76    0.92
   1   3   2  604.90   12.30
   3   3   2    6.97    0.59
   5   3   2    4.57    0.55
   7   3   2    6.69    0.73
   9   3   2    8.39    0.90
  11   3   2    3.26    0.63
  13   3   2    7.84    1.52
  15   3   2  130.88    7.27
 -14   4   2    3.06    1.14
 -12   4   2    0.71    0.75
 -10   4   2    0.82    0.68
  -8   4   2   15.55    1.99
  -6   4   2  675.47   27.99
  -4   4   2   18.38    0.97
  -2   4   2    0.40    0.22
   0   4   2    8.21    1.24
   2   4   2    5.05    0.48
   4   4   2    1.36    0.30
   6   4   2   16.67    1.06
   8   4   2  546.24   16.12
  10   4   2    9.55    1.07
  12   4   2    0.97    0.53
  14   4   2    1.60    1.15
 -13   5   2  175.02    8.73
 -11   5   2    3.23    1.17
  -9   5   2    0.86    0.73
  -7   5   2   16.09    2.13
  -5   5   2   19.44    2.32
  -3   5   2    0.39    0.30
  -1   5   2   11.71    1.02
   1   5   2  433.59   17.81
   3   5   2   14.18    0.79
   5   5   2    0.22    0.24
   7   5   2   19.89    1.30
   9   5   2   10.13    1.05
  11   5   2    1.82    0.57
 -12   6   2   13.62    3.27
 -10   6   2    2.44    1.17
  -8   6   2    2.86    1.14
  -6   6   2   37.41    3.15
  -4   6   2    2.84    1.07
  -2   6   2    1.14    0.75
   0   6   2   25.02    1.93
   2   6   2   22.36    2.21
   4   6   2    1.05    0.64
   6   6   2    4.25    0.59
   8   6   2   25.55    1.56
  10   6   2    0.84    0.87
  -7   7   2    3.32    1.42
  -5   7   2   11.27    2.07
  -3   7   2    0.56    0.75
   1   7   2  138.78    7.43
   3   7   2    8.53    1.61
   5   7   2    1.35    0.85
   7   7   2    8.88    1.62
  -7  -7   3    3.77    1.48
  -5  -7   3   -0.03    0.75
  -3  -7   3   15.40    2.44
  -1  -7   3   14.29    2.31
   1  -7   3    1.54    1.07
   3  -7   3    5.22    1.46
   5  -7   3  142.21    8.22
 -10  -6   3    4.24    1.43
  -8  -6   3    2.45    1.13
  -6  -6   3    0.67    0.75
  -4  -6   3   13.83    2.04
  -2  -6   3  442.01   18.69
   0  -6   3   15.71    2.19
   2  -6   3   -0.01    0.54
   4  -6   3    4.27    1.23
   6  -6   3    2.92    1.13
 -13  -5   3    0.73    0.70
 -11  -5   3    9.06    1.91
  -9  -5   3  228.60   10.56
  -7  -5   3    7.72    1.51
  -5  -5   3    1.49    0.71
  -3  -5   3    4.54    1.10
  -1  -5   3   15.31    2.05
   1  -5   3    1.33    0.68
   3  -5   3   19.39    2.24
   5  -5   3  307.61   12.96
 -14  -4   3    1.33    0.62
 -12  -4   3    2.46    0.70
 -10  -4   3    8.10    1.04
  -8  -4   3   19.02    2.23
  -6  -4   3    2.84    0.89
  -4  -4   3    7.49    1.30
   0  -4   3    2.83    0.80
   2  -4   3    2.32    0.72
   4  -4   3   22.16    1.85
   6  -4   3   20.92    1.88
   8  -4   3    2.21    0.74
  10  -4   3    4.44    1.05
 -15  -3   3    5.24    0.91
 -13  -3   3    3.03    0.68
 -11  -3   3    4.18    0.71
  -9  -3   3  436.94   13.18
  -7  -3   3    5.44    0.72
  -5  -3   3    0.35    0.25
  -3  -3   3   20.79    1.08
  -1  -3   3   14.23    1.30
   1  -3   3    2.45    0.60
   3  -3   3    6.76    0.98
   5  -3   3  534.80   22.25
   7  -3   3    5.50    0.99
   9  -3   3    2.27    0.72
  11  -3   3   10.56    1.52
 -16  -2   3  285.34   12.24
 -14  -2   3    1.75    0.52
 -12  -2   3    0.12    0.27
 -10  -2   3    8.31    0.88
  -8  -2   3    2.18    0.45
  -6  -2   3    0.37    0.24
  -4  -2   3   12.95    0.78
  -2  -2   3  984.45   26.92
   0  -2   3    9.16    1.02
   2  -2   3    2.30    0.46
   4  -2   3    4.49    0.65
   6  -2   3    3.51    0.72
   8  -2   3    1.03    0.49
  10  -2   3    4.11    0.99
  12  -2   3  462.55   18.91
 -15  -1   3    2.04    0.50
 -13  -1   3    3.60    0.57
 -11  -1   3    6.43    0.72
  -9  -1   3  539.14   15.13
  -7  -1   3    0.88    0.27
  -5  -1   3    1.57    0.30
  -3  -1   3    0.58    0.18
  -1  -1   3    8.72    0.50
   1  -1   3    0.19    0.17
   3  -1   3   13.79    0.65
   5  -1   3  684.83   18.59
   7  -1   3   -0.26    0.29
   9  -1   3    6.81    1.15
  11  -1   3   -0.12    0.43
  13  -1   3    4.48    1.18
 -14   0   3    1.17    0.77
 -12   0   3    2.80    0.43
 -10   0   3    2.48    0.41
  -8   0   3    5.23    0.56
  -6   0   3    5.29    0.50
  -4   0   3   10.71    0.64
  -2   0   3  310.61   12.63
   0   0   3    2.27    0.20
   2   0   3    3.48    0.21
   4   0   3    1.20    0.23
   6   0   3   16.83    0.93
   8   0   3    3.18    0.81
  10   0   3    8.92    1.35
  12   0   3   53.91    3.49
  14   0   3    0.13    0.73
 -15   1   3    1.56    0.94
 -13   1   3    5.34    1.28
 -11   1   3    5.57    1.18
  -9   1   3  505.18   14.89
  -7   1   3    0.96    0.16
  -5   1   3    1.09    0.16
  -3   1   3    0.05    0.06
  -1   1   3   11.19    0.44
   1   1   3    0.07    0.09
   3   1   3   16.10    0.78
   5   1   3  640.40   18.77
   7   1   3   -0.14    0.20
   9   1   3    6.92    1.15
  11   1   3   -0.08    0.51
  13   1   3    9.24    1.65
  15   1   3    2.02    1.08
 -14   2   3    2.45    0.95
 -12   2   3    0.20    0.53
 -10   2   3   10.21    1.54
  -8   2   3    1.18    0.59
  -6   2   3    0.09    0.36
  -4   2   3   15.27    0.50
  -2   2   3  953.00   18.95
   0   2   3   10.24    0.46
   2   2   3    2.30    0.26
   4   2   3    5.07    0.54
   6   2   3    5.05    0.62
   8   2   3    0.87    0.36
  10   2   3    6.30    1.28
  12   2   3  457.37   19.20
  14   2   3    0.27    0.77
 -15   3   3    5.22    1.62
 -13   3   3    0.97    0.80
 -11   3   3    3.47    1.02
  -9   3   3  439.41   18.92
  -7   3   3    6.04    1.21
  -5   3   3    0.16    0.44
  -3   3   3   23.23    1.00
  -1   3   3   13.81    0.48
   1   3   3    1.87    0.26
   3   3   3    7.68    0.66
   5   3   3  555.44   15.73
   7   3   3    7.64    0.79
   9   3   3    2.81    0.57
  11   3   3   11.94    1.82
  13   3   3    6.36    1.49
 -14   4   3    0.18    0.80
 -12   4   3    2.47    1.05
 -10   4   3    9.43    1.61
  -8   4   3   21.71    2.50
  -6   4   3    1.21    0.60
  -4   4   3    8.57    1.36
  -2   4   3  148.56    4.75
   0   4   3    3.88    0.34
   2   4   3    1.87    0.29
   4   4   3   24.30    1.21
   6   4   3   22.13    1.27
   8   4   3    2.50    0.55
  10   4   3    5.28    0.82
  12   4   3   25.66    1.98
 -13   5   3    1.94    1.13
 -11   5   3    8.07    1.73
  -9   5   3  209.90   10.64
  -7   5   3    5.30    1.35
  -5   5   3    1.43    0.75
  -3   5   3    7.20    1.34
  -1   5   3   18.36    1.20
   1   5   3    1.49    0.40
   3   5   3   19.88    1.08
   5   5   3  272.66    8.75
   7   5   3    4.31    0.66
   9   5   3    1.96    0.55
  11   5   3    3.67    0.77
 -10   6   3    2.41    1.10
  -8   6   3    1.47    0.97
  -6   6   3   -0.22    0.44
  -4   6   3   16.96    2.33
  -2   6   3  417.87   18.58
   0   6   3   18.65    1.45
   2   6   3    0.86    0.61
   4   6   3    4.68    0.50
   6   6   3    1.75    0.43
   8   6   3    0.77    0.47
  -7   7   3    6.25    1.74
  -5   7   3   -0.27    0.75
  -3   7   3   15.91    2.39
   3   7   3    6.99    1.43
   5   7   3  158.07    7.85
  -5  -7   4  128.72    6.95
  -3  -7   4    5.03    1.46
  -1  -7   4   -0.40    0.74
   1  -7   4    3.80    1.31
   3  -7   4   10.54    2.16
 -10  -6   4    1.28    1.13
  -8  -6   4    0.86    0.95
  -6  -6   4   14.49    2.21
  -4  -6   4   26.17    3.00
  -2  -6   4    0.50    0.76
   0  -6   4    4.96    1.33
   2  -6   4   33.72    2.96
   4  -6   4    1.63    0.93
 -13  -5   4    8.84    2.00
 -11  -5   4    7.36    1.72
  -9  -5   4    2.68    1.17
  -7  -5   4    4.69    1.29
  -5  -5   4  327.18   15.03
  -3  -5   4    8.62    1.53
  -1  -5   4    0.11    0.52
   1  -5   4   23.24    2.53
   3  -5   4   11.33    1.63
   5  -5   4    1.88    0.85
   9  -5   4  194.56    9.49
 -14  -4   4    3.83    0.87
 -12  -4   4  370.05   11.63
 -10  -4   4    7.11    1.20
  -8  -4   4    0.63    0.62
  -6  -4   4    8.84    1.51
  -4  -4   4    2.62    0.77
  -2  -4   4    1.04    0.63
   0  -4   4   21.70    1.86
   2  -4   4  694.23   28.13
   4  -4   4   13.62    1.59
   8  -4   4    7.34    1.30
  10  -4   4    1.45    0.80
 -15  -3   4    1.00    0.56
 -13  -3   4    1.78    0.57
 -11  -3   4    4.02    0.72
  -9  -3   4    1.86    0.50
  -7  -3   4   15.68    1.24
  -5  -3   4  557.54   15.70
  -3  -3   4    4.68    0.93
  -1  -3   4    2.87    0.75
   1  -3   4    2.47    0.62
   3  -3   4   14.47    1.27
   5  -3   4    2.56    0.67
   7  -3   4   14.92    1.66
   9  -3   4  317.03   13.04
  11  -3   4   -0.17    0.61
 -16  -2   4    4.35    0.82
 -14  -2   4    2.25    0.64
 -12  -2   4   56.54    2.50
 -10  -2   4    0.29    0.29
  -8  -2   4    2.00    0.46
  -6  -2   4    4.53    0.59
  -4  -2   4   20.17    1.05
  -2  -2   4    1.78    0.30
   0  -2   4   14.52    1.14
   2  -2   4  249.79   10.45
   4  -2   4    2.04    0.46
   6  -2   4    5.57    0.98
   8  -2   4    3.93    0.89
  10  -2   4   18.79    2.03
  12  -2   4    2.38    1.00
  14  -2   4    4.62    1.31
 -17  -1   4    0.79    1.29
 -15  -1   4    1.16    0.42
 -13  -1   4    6.28    0.79
 -11  -1   4    4.48    0.65
  -9  -1   4    3.04    0.52
  -7  -1   4    8.19    0.75
  -5  -1   4  668.45   19.32
  -3  -1   4    4.31    0.47
  -1  -1   4    0.56    0.18
   1  -1   4    9.16    0.52
   3  -1   4   11.11    0.58
   5  -1   4    2.52    0.60
   7  -1   4    7.84    1.13
   9  -1   4  408.09   17.45
  11  -1   4    1.58    0.82
  13  -1   4    3.36    1.13
  15  -1   4    1.79    1.04
 -16   0   4    0.44    0.82
 -14   0   4    3.16    0.47
 -12   0   4  552.63   16.28
 -10   0   4    0.54    0.25
  -8   0   4   -0.03    0.19
  -6   0   4    8.78    0.72
  -4   0   4    0.56    0.21
  -2   0   4    0.12    0.12
   0   0   4    9.70    0.45
   2   0   4  937.14   21.58
   4   0   4   -0.03    0.15
   6   0   4    3.41    0.77
   8   0   4    3.26    0.83
  10   0   4    2.74    0.89
  12   0   4    0.40    0.56
  14   0   4    1.82    1.10
 -17   1   4    0.33    1.11
 -15   1   4    0.86    0.84
 -13   1   4    6.39    1.38
 -11   1   4    4.30    1.09
  -9   1   4    2.90    0.41
  -7   1   4    8.15    0.68
  -5   1   4  697.16   19.28
  -3   1   4    4.54    0.31
  -1   1   4    0.89    0.17
   1   1   4   10.02    0.49
   3   1   4   10.32    0.51
   5   1   4    1.56    0.36
   7   1   4    8.52    1.26
   9   1   4  432.38   17.54
  11   1   4    2.37    0.92
  13   1   4    4.39    1.39
  15   1   4    2.76    1.18
 -16   2   4    5.63    1.54
 -14   2   4    2.16    1.08
 -12   2   4   58.08    3.88
 -10   2   4    0.80    0.59
  -8   2   4    3.04    0.84
  -6   2   4    7.54    0.36
  -4   2   4   20.03    0.74
  -2   2   4    1.31    0.20
   0   2   4   14.49    0.63
   2   2   4  246.56    6.04
   4   2   4    3.88    0.52
   6   2   4    6.46    0.73
   8   2   4    6.60    0.80
  10   2   4   16.19    2.04
  12   2   4    4.62    1.32
  14   2   4    9.67    1.87
 -15   3   4    0.39    0.89
 -13   3   4    1.75    0.92
 -11   3   4    7.96    1.60
  -9   3   4    2.67    0.89
  -7   3   4   18.80    2.07
  -5   3   4  509.81   22.34
  -3   3   4    5.14    0.35
  -1   3   4    1.96    0.27
   1   3   4    5.21    0.54
   3   3   4   16.83    0.77
   5   3   4    1.59    0.40
   7   3   4   14.13    1.14
   9   3   4  280.70    9.21
  11   3   4    0.56    0.71
  13   3   4    4.21    1.32
 -14   4   4    4.92    1.51
 -12   4   4  362.61   16.80
 -10   4   4    8.35    1.64
  -8   4   4   -0.14    0.51
  -6   4   4    6.40    1.34
  -4   4   4    3.89    1.00
  -2   4   4    0.39    0.26
   0   4   4   21.43    0.87
   2   4   4  677.63   16.06
   4   4   4   13.14    1.03
   6   4   4    1.12    0.38
   8   4   4    4.38    0.71
  10   4   4    2.88    0.65
  12   4   4    0.86    0.56
 -13   5   4    7.39    1.90
 -11   5   4   10.05    2.06
  -9   5   4    1.64    1.00
  -7   5   4    8.31    1.60
  -5   5   4  348.45   15.21
  -3   5   4   12.47    1.78
  -1   5   4   -0.02    0.44
   1   5   4   25.06    1.14
   3   5   4   12.81    0.89
   5   5   4    1.68    0.45
   7   5   4    4.36    0.73
   9   5   4  205.39    6.72
  11   5   4    5.16    1.47
 -10   6   4    0.38    0.84
  -8   6   4    2.75    1.18
  -6   6   4   21.30    2.72
  -4   6   4   23.75    2.76
  -2   6   4    1.85    0.93
   0   6   4    5.37    1.28
   2   6   4   32.58    2.48
   4   6   4    2.15    0.40
   6   6   4    0.46    0.40
   8   6   4   17.33    1.63
  -5   7   4  110.38    6.91
  -3   7   4    2.62    1.19
   5   7   4    1.56    0.96
  -3  -7   5    3.01    1.32
  -1  -7   5  142.70    8.11
   1  -7   5    6.89    1.74
  -8  -6   5  277.98   13.28
  -6  -6   5   12.19    2.13
  -4  -6   5    0.56    0.73
  -2  -6   5    7.86    1.66
   0  -6   5    2.45    1.05
   2  -6   5    0.75    0.92
   8  -6   5    5.54    1.31
 -11  -5   5    2.95    1.35
  -9  -5   5    1.05    0.98
  -7  -5   5    9.56    1.72
  -5  -5   5    0.69    0.74
  -3  -5   5   14.54    1.97
  -1  -5   5  318.52   13.05
   1  -5   5    5.03    1.22
   3  -5   5    2.19    0.87
   9  -5   5    1.05    0.95
 -14  -4   5    7.74    1.19
 -12  -4   5    1.74    0.70
 -10  -4   5    6.36    1.59
  -8  -4   5   59.37    4.08
  -6  -4   5    2.00    0.79
  -4  -4   5    1.27    0.66
  -2  -4   5   15.48    1.91
   0  -4   5   27.35    2.16
   2  -4   5    2.43    0.78
   8  -4   5    1.45    0.76
  10  -4   5    5.06    1.27
 -15  -3   5  145.13    8.53
 -13  -3   5    1.03    0.51
 -11  -3   5    0.68    0.46
  -9  -3   5   15.55    1.34
  -7  -3   5   11.03    1.03
  -5  -3   5    4.34    1.09
  -3  -3   5    7.25    1.19
  -1  -3   5  539.41   22.93
   1  -3   5    9.52    1.25
   3  -3   5    1.77    0.54
   7  -3   5   10.21    1.47
   9  -3   5    1.94    0.83
  11  -3   5    2.93    1.03
  13  -3   5  140.63    7.99
 -16  -2   5    5.69    1.61
 -14  -2   5    0.39    0.39
 -12  -2   5    0.26    0.35
 -10  -2   5    8.24    0.94
  -8  -2   5  719.08   20.49
  -6  -2   5    5.39    0.67
  -4  -2   5    0.92    0.30
  -2  -2   5    6.42    0.62
   0  -2   5    1.24    0.44
   2  -2   5    1.55    0.46
   4  -2   5   11.16    1.37
   6  -2   5  714.79   28.48
   8  -2   5    3.17    0.91
  10  -2   5    4.14    1.10
  12  -2   5    5.35    1.34
  14  -2   5    0.21    0.92
 -17  -1   5    3.57    1.49
 -15  -1   5  199.36    6.45
 -13  -1   5   -0.15    0.28
 -11  -1   5    1.42    0.44
  -9  -1   5    3.59    0.58
  -7  -1   5    7.43    0.75
  -5  -1   5    0.24    0.23
  -3  -1   5   16.98    0.92
  -1  -1   5  659.12   18.09
   1  -1   5    0.33    0.17
   3  -1   5    3.23    0.69
   5  -1   5    0.53    0.44
   7  -1   5   10.27    1.39
   9  -1   5    2.64    0.91
  11  -1   5    6.12    1.31
  13  -1   5  198.57    9.30
  15  -1   5    0.08    0.93
 -16   0   5    1.38    1.04
 -14   0   5    6.32    0.74
 -12   0   5    4.94    0.65
 -10   0   5    8.29    0.80
  -8   0   5  153.08    5.05
  -6   0   5    1.15    0.31
  -4   0   5    0.14    0.16
  -2   0   5    1.33    0.28
   0   0   5   20.70    0.77
   2   0   5    0.28    0.12
   4   0   5   18.72    1.51
   6   0   5  158.55    7.15
   8   0   5    2.86    0.92
  10   0   5    7.44    1.40
  12   0   5    0.40    0.69
  14   0   5   10.43    1.95
 -17   1   5    3.93    1.52
 -15   1   5  163.53    9.50
 -13   1   5    0.22    0.74
 -11   1   5    1.06    0.30
  -9   1   5    2.54    0.44
  -7   1   5    7.19    0.67
  -5   1   5    0.84    0.28
  -3   1   5   17.90    0.69
  -1   1   5  620.35   14.75
   1   1   5    0.44    0.17
   3   1   5    4.47    0.52
   5   1   5   -0.14    0.20
   7   1   5   12.52    1.57
   9   1   5    2.31    0.83
  11   1   5    6.21    1.38
  13   1   5  175.16    9.28
 -16   2   5    4.28    1.50
 -14   2   5    0.19    0.72
 -12   2   5    0.01    0.68
 -10   2   5   10.29    1.73
  -8   2   5  687.42   20.19
  -6   2   5    5.50    0.54
  -4   2   5    0.78    0.25
  -2   2   5    8.22    0.53
   0   2   5    2.29    0.30
   2   2   5    1.60    0.27
   4   2   5   12.60    0.96
   6   2   5  691.20   20.07
   8   2   5    2.30    0.86
  10   2   5    2.79    1.00
  12   2   5    3.02    1.22
  14   2   5    1.22    1.06
 -15   3   5  179.34    9.00
 -13   3   5    0.77    0.96
 -11   3   5    0.98    0.85
  -9   3   5   17.99    2.23
  -7   3   5    6.36    1.31
  -5   3   5    1.87    0.27
  -3   3   5    9.61    0.68
  -1   3   5  561.30   13.07
   1   3   5   12.15    0.69
   3   3   5    0.74    0.25
   5   3   5   19.77    1.25
   7   3   5    9.66    1.02
   9   3   5    1.12    0.46
  11   3   5    3.98    1.24
  13   3   5  160.73    8.38
 -14   4   5    8.92    1.96
 -12   4   5    3.20    1.26
 -10   4   5    8.94    1.76
  -8   4   5   61.01    4.12
  -6   4   5    2.39    0.90
  -4   4   5    0.36    0.55
  -2   4   5   19.10    0.97
   0   4   5   27.68    1.07
   2   4   5    1.57    0.32
   4   4   5   10.11    0.93
   6   4   5   53.84    2.32
   8   4   5    2.12    0.55
  10   4   5    2.09    0.64
 -11   5   5    0.44    0.85
  -9   5   5    0.98    0.91
  -7   5   5   10.40    1.89
  -5   5   5   -0.04    0.60
  -3   5   5   18.67    2.31
  -1   5   5  265.40   12.73
   1   5   5    4.16    0.46
   3   5   5    1.89    0.43
   5   5   5    6.20    0.80
   7   5   5    9.30    1.03
   9   5   5    2.10    0.63
  -8   6   5  274.27   13.34
  -6   6   5   14.13    2.18
  -4   6   5   -0.11    0.69
  -2   6   5    4.83    1.29
   0   6   5    1.14    0.77
   4   6   5   13.37    1.09
   6   6   5  266.72    8.39
   8   6   5    8.21    1.77
  -3   7   5    7.10    1.78
  -1   7   5  153.63    8.07
  -1  -7   6    0.54    0.97
   1  -7   6   10.09    2.31
  -8  -6   6    1.35    1.23
  -6  -6   6    5.19    1.52
  -4  -6   6   23.30    2.98
  -2  -6   6    1.47    1.00
   0  -6   6    0.73    0.81
 -11  -5   6  158.18    9.01
  -9  -5   6    3.28    1.35
  -7  -5   6    0.21    0.78
  -5  -5   6   18.78    2.46
  -3  -5   6   11.25    1.78
  -1  -5   6    2.56    0.92
   1  -5   6    4.86    1.21
   7  -5   6    2.06    0.89
   9  -5   6   11.87    1.94
 -12  -4   6    7.39    1.34
 -10  -4   6    0.85    0.86
  -8  -4   6    0.77    0.82
  -6  -4   6   13.42    2.03
  -4  -4   6  593.04   23.85
  -2  -4   6   10.63    1.60
   0  -4   6    0.90    0.60
   2  -4   6    6.46    1.13
   6  -4   6    2.83    0.86
   8  -4   6    8.40    1.58
  10  -4   6  273.12   12.84
 -15  -3   6    2.70    1.92
 -13  -3   6    7.55    1.03
 -11  -3   6  248.79    7.82
  -9  -3   6    1.75    0.55
  -7  -3   6    1.26    0.76
  -5  -3   6    0.01    0.60
  -3  -3   6   13.94    1.76
  -1  -3   6    0.15    0.43
   1  -3   6   22.24    1.74
   5  -3   6    0.95    0.59
   7  -3   6    4.66    1.05
   9  -3   6   -0.52    0.59
  11  -3   6    6.92    1.50
 -14  -2   6    1.45    0.59
 -12  -2   6    1.10    0.53
 -10  -2   6   11.89    1.17
  -8  -2   6    2.78    0.53
  -6  -2   6   14.40    1.17
  -4  -2   6  157.93    5.13
  -2  -2   6    2.48    0.74
   0  -2   6    1.39    0.51
   4  -2   6   24.66    1.97
   6  -2   6    1.43    0.61
   8  -2   6   11.22    1.69
  10  -2   6   35.01    2.85
  12  -2   6    0.26    0.87
 -15  -1   6    2.97    0.66
 -13  -1   6    4.73    0.74
 -11  -1   6  322.04   10.51
  -9  -1   6    0.65    0.31
  -7  -1   6    0.36    0.29
  -5  -1   6   11.11    0.95
  -3  -1   6   10.24    0.83
  -1  -1   6    1.43    0.32
   1  -1   6   12.66    1.02
   3  -1   6  545.45   22.51
   5  -1   6    2.37    0.66
   7  -1   6    5.34    1.06
   9  -1   6    5.24    1.25
  11  -1   6    6.82    1.50
  13  -1   6    3.08    1.19
 -16   0   6    0.26    1.05
 -14   0   6   -0.21    0.25
 -12   0   6   10.58    1.01
 -10   0   6    0.85    0.35
  -8   0   6    0.14    0.22
  -6   0   6    9.84    0.91
  -4   0   6  828.47   23.48
  -2   0   6    0.27    0.17
   0   0   6    2.55    0.31
   2   0   6    5.79    0.59
   4   0   6    1.61    0.60
   6   0   6    2.00    0.72
   8   0   6    4.57    1.06
  10   0   6  434.75   18.94
  12   0   6   -0.12    0.74
 -15   1   6    1.37    1.09
 -13   1   6    4.85    1.42
 -11   1   6  358.71   10.40
  -9   1   6    0.64    0.30
  -7   1   6    0.41    0.25
  -5   1   6   11.07    0.90
  -3   1   6    8.73    0.57
  -1   1   6    1.54    0.26
   1   1   6   11.64    0.66
   3   1   6  570.00   15.87
   5   1   6    5.40    1.04
   7   1   6    2.83    0.87
   9   1   6    6.14    1.29
  11   1   6    9.16    1.69
  13   1   6    0.74    0.85
 -14   2   6    1.16    1.03
 -12   2   6    2.96    1.17
 -10   2   6   13.71    2.04
  -8   2   6    2.61    0.43
  -6   2   6   14.07    0.93
  -4   2   6  161.25    5.08
  -2   2   6    4.67    0.43
   0   2   6    0.74    0.24
   2   2   6   11.05    0.88
   4   2   6   23.75    1.30
   6   2   6    2.02    0.48
   8   2   6   11.12    1.78
  10   2   6   29.27    3.16
  12   2   6    1.21    1.02
 -13   3   6    8.65    1.90
 -11   3   6  215.04   11.36
  -9   3   6    0.67    0.77
  -7   3   6    0.68    0.67
  -5   3   6    0.73    0.24
  -3   3   6   17.29    1.07
  -1   3   6    0.40    0.20
   1   3   6   23.72    0.99
   3   3   6  384.90   11.70
   5   3   6    0.54    0.35
   7   3   6    4.59    0.77
   9   3   6    0.64    0.80
  11   3   6    7.68    1.60
 -12   4   6    7.10    1.84
 -10   4   6    1.14    0.94
  -8   4   6   -0.22    0.66
  -6   4   6   15.93    2.16
  -4   4   6  550.54   23.83
  -2   4   6   11.48    0.82
   0   4   6    1.53    0.39
   2   4   6    6.55    0.75
   4   4   6    2.88    0.54
   6   4   6    2.24    0.57
   8   4   6    7.03    0.94
  10   4   6  271.80    9.03
 -11   5   6  181.02    9.30
  -9   5   6    6.62    1.60
  -7   5   6    0.22    0.83
  -5   5   6   23.32    2.81
  -3   5   6    8.20    1.50
  -1   5   6    2.16    0.35
   1   5   6    6.53    0.73
   3   5   6  277.96    8.56
   5   5   6   10.55    1.07
   7   5   6    0.27    0.45
   9   5   6   12.76    2.11
  -8   6   6    0.83    1.07
  -6   6   6    4.05    1.36
  -4   6   6   22.33    2.81
  -2   6   6    2.72    1.10
   0   6   6    0.92    0.86
   2   6   6   21.51    1.34
   4   6   6   15.62    1.55
   6   6   6    2.90    1.19
  -1   7   6    0.28    0.93
  -6  -6   7    0.96    1.05
  -4  -6   7    1.65    1.09
  -2  -6   7    8.25    1.74
  -9  -5   7   13.93    2.47
  -7  -5   7  193.62    9.37
  -5  -5   7    3.46    1.34
  -3  -5   7    0.05    0.64
  -1  -5   7    0.27    0.70
   7  -5   7  142.31    7.25
 -12  -4   7    0.55    1.03
 -10  -4   7    1.46    1.15
  -8  -4   7    8.14    1.82
  -6  -4   7   28.05    3.13
  -4  -4   7    1.24    0.84
  -2  -4   7   13.92    1.90
   0  -4   7   56.09    3.54
   6  -4   7    8.66    1.66
   8  -4   7   15.03    2.10
  10  -4   7    2.42    1.34
 -13  -3   7    5.48    0.98
 -11  -3   7    1.90    0.65
  -9  -3   7    6.17    1.45
  -7  -3   7  342.02   15.81
  -5  -3   7    6.76    1.48
  -3  -3   7    0.64    0.53
  -1  -3   7   20.78    1.88
   5  -3   7    5.10    1.15
   7  -3   7  232.28   11.45
   9  -3   7    3.67    1.24
  11  -3   7    1.57    1.11
 -14  -2   7  291.52    9.54
 -12  -2   7    1.01    0.49
 -10  -2   7   -0.10    0.29
  -8  -2   7   11.18    1.12
  -6  -2   7    1.09    0.42
  -4  -2   7    0.94    0.62
  -2  -2   7   13.97    1.64
   0  -2   7  713.04   28.65
   4  -2   7    2.55    0.77
   6  -2   7    4.19    1.01
   8  -2   7    1.49    0.82
  10  -2   7    4.25    1.25
  12  -2   7    2.46    1.22
 -15  -1   7    3.22    1.42
 -13  -1   7    2.95    0.67
 -11  -1   7    0.56    0.42
  -9  -1   7   10.95    1.04
  -7  -1   7  443.94   12.63
  -5  -1   7   -0.08    0.25
  -3  -1   7    0.72    0.27
  -1  -1   7    2.10    0.61
   1  -1   7   14.06    1.54
   3  -1   7    2.43    0.70
   5  -1   7   14.70    1.80
   7  -1   7  321.90   13.96
   9  -1   7   -0.04    0.68
  11  -1   7    2.83    1.11
 -14   0   7   25.20    1.58
 -12   0   7    0.14    0.32
 -10   0   7    1.51    0.43
  -8   0   7   -0.04    0.24
  -6   0   7   15.52    1.86
  -4   0   7    0.59    0.22
  -2   0   7   18.63    0.85
   0   0   7  158.83    4.10
   2   0   7    5.14    0.95
   4   0   7    4.54    0.94
   6   0   7    0.76    0.63
   8   0   7   19.68    2.30
  10   0   7    1.27    0.88
  12   0   7    6.33    1.58
 -15   1   7    1.78    1.14
 -13   1   7    5.09    0.61
 -11   1   7    0.81    0.36
  -9   1   7   11.51    1.00
  -7   1   7  400.09   12.51
  -5   1   7    0.51    0.27
  -3   1   7    0.92    0.25
  -1   1   7    1.12    0.27
   1   1   7   17.39    1.05
   3   1   7    1.40    0.40
   5   1   7   15.19    1.83
   7   1   7  305.35   13.94
   9   1   7    0.37    0.73
  11   1   7    3.62    1.24
 -14   2   7  294.10   14.16
 -12   2   7    2.62    1.13
 -10   2   7    0.01    0.21
  -8   2   7    9.98    0.91
  -6   2   7    1.62    0.38
  -4   2   7    0.65    0.28
  -2   2   7   13.04    1.03
   0   2   7  713.60   16.54
   2   2   7    3.07    0.54
   4   2   7    3.00    0.58
   6   2   7    5.66    1.25
   8   2   7    1.53    0.89
  10   2   7    2.11    0.94
 -13   3   7    5.13    1.62
 -11   3   7    2.28    1.14
  -9   3   7    7.89    1.69
  -7   3   7  365.22   10.68
  -5   3   7    8.09    0.80
  -3   3   7    0.26    0.26
  -1   3   7   19.71    1.16
   1   3   7   10.36    0.94
   3   3   7    2.54    0.54
   5   3   7    7.97    0.97
   7   3   7  265.23    8.18
   9   3   7    7.02    1.63
  11   3   7    0.73    1.20
 -12   4   7    1.22    1.15
 -10   4   7    1.12    1.01
  -8   4   7    9.50    1.85
  -6   4   7   19.62    2.45
  -4   4   7    1.30    0.31
  -2   4   7   12.10    1.01
   0   4   7   59.44    2.38
   2   4   7    4.19    0.63
   4   4   7    1.08    0.39
   6   4   7   13.72    1.30
   8   4   7   14.88    1.46
  10   4   7    0.71    0.78
  -9   5   7    9.36    1.99
  -7   5   7  161.25    9.05
  -5   5   7    2.21    1.15
  -3   5   7    0.26    0.66
  -1   5   7    3.46    0.52
   1   5   7   11.86    1.27
   3   5   7    1.15    0.53
   5   5   7   12.91    1.25
   7   5   7  113.16    6.88
  -6   6   7    0.38    0.90
  -4   6   7    1.69    1.05
  -2   6   7   10.37    1.95
   2   6   7    8.71    0.97
  -4  -6   8   11.76    2.33
  -2  -6   8   14.47    2.43
  -9  -5   8    6.34    2.54
  -7  -5   8    2.37    1.26
  -5  -5   8    4.21    1.39
  -3  -5   8  201.60   10.22
   5  -5   8   10.47    1.85
 -10  -4   8  296.26   14.08
  -8  -4   8    3.62    1.44
  -6  -4   8    0.80    0.88
  -4  -4   8   10.45    1.93
  -2  -4   8    0.87    0.79
   6  -4   8    3.02    1.20
   8  -4   8    1.31    0.95
 -13  -3   8    2.01    1.18
 -11  -3   8    1.47    0.63
  -9  -3   8    9.04    1.87
  -7  -3   8    0.05    0.67
  -5  -3   8   16.61    2.25
  -3  -3   8  326.73   13.79
  -1  -3   8    0.35    0.64
   3  -3   8    0.07    0.49
   5  -3   8   10.11    1.71
   7  -3   8    2.16    0.96
   9  -3   8    6.52    1.55
 -12  -2   8    7.38    1.06
 -10  -2   8   34.81    2.04
  -8  -2   8    0.84    0.48
  -6  -2   8   -0.07    0.56
  -4  -2   8    3.50    0.96
  -2  -2   8   19.70    1.85
   2  -2   8   15.38    1.87
   4  -2   8   55.36    3.62
   6  -2   8    2.40    0.90
   8  -2   8    2.68    1.02
  10  -2   8    3.25    1.33
 -13  -1   8    0.89    0.50
 -11  -1   8    6.28    0.94
  -9  -1   8    8.63    1.01
  -7  -1   8    1.72    0.51
  -5  -1   8   12.66    1.12
  -3  -1   8  418.74   18.11
  -1  -1   8    4.82    0.69
   1  -1   8    2.65    0.81
   3  -1   8    7.80    1.24
   5  -1   8    9.88    1.53
   7  -1   8    1.65    0.88
   9  -1   8    6.47    1.55
  11  -1   8  129.23    7.63
 -14   0   8    0.10    0.42
 -12   0   8    5.56    0.83
 -10   0   8  454.36   13.63
  -8   0   8   -0.01    0.27
  -6   0   8    0.87    0.38
  -4   0   8   10.90    1.02
  -2   0   8    0.32    0.22
   0   0   8    1.35    0.58
   2   0   8   11.17    1.45
   4   0   8  572.69   23.39
   6   0   8   -0.10    0.58
   8   0   8    3.10    1.07
  10   0   8    4.13    1.31
 -13   1   8    0.73    0.40
 -11   1   8    8.58    0.95
  -9   1   8    4.86    0.68
  -7   1   8    1.71    0.46
  -5   1   8   10.49    1.00
  -3   1   8  437.52   12.72
  -1   1   8    5.02    0.55
   1   1   8    2.22    0.49
   3   1   8   10.11    1.48
   5   1   8   11.29    1.70
   7   1   8    1.84    0.88
   9   1   8    6.01    1.46
  11   1   8  141.77    7.73
 -12   2   8    8.10    1.83
 -10   2   8   42.35    1.90
  -8   2   8    0.97    0.37
  -6   2   8    0.26    0.27
  -4   2   8    5.70    0.70
  -2   2   8   23.06    1.32
   0   2   8    0.48    0.35
   2   2   8   16.01    1.22
   4   2   8   57.56    2.52
   6   2   8    3.43    1.06
   8   2   8    5.03    1.39
  10   2   8    3.67    1.34
 -11   3   8    0.29    0.97
  -9   3   8    9.93    1.88
  -7   3   8    0.27    0.27
  -5   3   8   19.24    2.33
  -3   3   8  297.18    9.48
  -1   3   8    0.69    0.42
   1   3   8    1.98    0.50
   3   3   8    0.53    0.38
   5   3   8   14.09    1.35
   7   3   8    2.12    1.05
   9   3   8   10.67    1.97
 -10   4   8  297.73   14.38
  -8   4   8    6.66    1.68
  -6   4   8    1.85    1.06
  -4   4   8    7.79    0.82
  -2   4   8    1.30    0.45
   0   4   8    1.54    0.60
   2   4   8   11.30    1.51
   4   4   8  348.21   10.87
   6   4   8    4.80    0.85
   8   4   8    0.73    0.61
  -9   5   8    4.49    2.30
  -7   5   8    2.97    1.36
  -5   5   8    4.92    1.42
  -3   5   8  214.99   10.13
  -1   5   8   11.17    1.17
   1   5   8    0.34    0.39
   3   5   8   20.54    2.01
  -4   6   8   13.10    2.33
  -7  -5   9   -0.16    0.95
  -5  -5   9    7.02    1.85
  -8  -4   9    7.93    1.80
  -6  -4   9   29.64    3.42
  -4  -4   9    2.56    1.13
   4  -4   9   -0.09    0.62
 -11  -3   9    1.65    1.36
  -9  -3   9    0.19    0.92
  -7  -3   9   13.03    2.12
  -5  -3   9    8.67    1.63
  -3  -3   9    1.45    0.85
   3  -3   9    3.88    1.17
   5  -3   9    2.89    0.98
   7  -3   9   10.82    1.93
 -12  -2   9    0.60    0.57
 -10  -2   9   -0.05    0.47
  -8  -2   9    8.75    1.83
  -6  -2   9  454.31   19.78
  -4  -2   9    2.12    0.89
   0  -2   9   11.73    1.58
   2  -2   9    0.93    0.66
   4  -2   9    2.07    0.83
   6  -2   9    5.80    1.36
   8  -2   9  270.45   12.56
 -13  -1   9  162.35    8.35
 -11  -1   9   -0.04    0.38
  -9  -1   9    0.22    0.38
  -7  -1   9    4.12    0.72
  -5  -1   9   10.68    1.11
  -3  -1   9    0.71    0.31
  -1  -1   9   16.95    1.84
   1  -1   9  328.19   13.75
   3  -1   9    1.87    0.78
   5  -1   9    1.74    0.83
   7  -1   9    0.92    0.81
   9  -1   9    6.26    1.61
 -12   0   9   11.26    1.24
 -10   0   9    0.90    0.47
  -8   0   9   10.85    1.14
  -6   0   9   64.58    2.79
  -4   0   9    2.67    0.60
  -2   0   9    0.21    0.31
   0   0   9    1.71    0.70
   2   0   9   21.06    2.18
   4   0   9    0.47    0.67
   6   0   9   11.05    1.83
   8   0   9   29.37    3.12
 -13   1   9  130.34    4.96
 -11   1   9    0.09    0.39
  -9   1   9    0.29    0.34
  -7   1   9    3.87    0.68
  -5   1   9   11.06    1.06
  -3   1   9    0.04    0.31
  -1   1   9   14.68    1.17
   1   1   9  311.14   13.66
   3   1   9    0.75    0.65
   5   1   9    4.36    1.17
   7   1   9   -0.45    0.76
   9   1   9    7.03    1.73
 -12   2   9   -0.76    0.79
 -10   2   9    0.55    0.41
  -8   2   9    8.28    0.96
  -6   2   9  455.30   13.68
  -4   2   9    2.61    0.56
  -2   2   9    1.38    0.55
   0   2   9    8.23    1.29
   2   2   9    0.65    0.42
   4   2   9    1.80    0.82
   6   2   9    5.94    1.34
   8   2   9  262.69   12.53
 -11   3   9    2.26    1.34
  -9   3   9    0.49    0.30
  -7   3   9   14.91    1.10
  -5   3   9    7.24    0.89
  -3   3   9    1.55    0.50
  -1   3   9    6.27    1.08
   1   3   9  256.90   11.05
   3   3   9    7.28    0.93
   5   3   9    0.74    0.54
   7   3   9   13.40    2.16
  -8   4   9    6.30    1.74
  -6   4   9   27.84    1.40
  -4   4   9    3.82    1.27
  -2   4   9    0.18    0.39
   0   4   9   11.75    1.50
   2   4   9   20.04    2.11
   4   4   9    1.88    0.87
   6   4   9    9.97    1.91
  -7   5   9    0.06    1.12
  -5   5   9   14.87    2.32
  -3   5   9    0.20    0.30
  -1   5   9   12.02    1.34
  -8  -4  10    0.15    1.11
  -6  -4  10    1.19    1.17
   2  -4  10    1.66    0.96
  -9  -3  10  138.31    7.88
  -7  -3  10    0.27    0.87
  -5  -3  10    0.02    0.85
   1  -3  10    2.21    0.89
   3  -3  10   10.93    1.89
   5  -3  10  156.10    7.73
 -10  -2  10    0.95    0.62
  -8  -2  10   12.95    2.23
  -6  -2  10    1.19    0.86
  -2  -2  10   42.33    2.93
   0  -2  10    5.11    1.23
   2  -2  10    2.01    0.92
   4  -2  10    1.05    0.77
   6  -2  10   13.92    2.16
 -11  -1  10    4.44    0.85
  -9  -1  10  181.13    6.69
  -7  -1  10    1.20    0.54
  -5  -1  10   -0.17    0.66
  -3  -1  10    5.80    1.75
  -1  -1  10   10.38    1.52
   1  -1  10    0.01    0.56
   3  -1  10   10.62    1.76
   5  -1  10  165.86    8.82
   7  -1  10    1.96    1.18
 -12   0  10   -0.19    0.88
 -10   0  10    9.95    1.21
  -8   0  10    0.04    0.42
  -6   0  10    0.72    0.48
  -4   0  10    7.63    1.32
   0   0  10   -0.35    0.44
   2   0  10    1.60    0.83
   4   0  10    7.61    1.52
   6   0  10    0.37    0.84
   8   0  10    1.27    1.40
 -11   1  10    4.19    0.80
  -9   1  10  202.09    6.68
  -7   1  10    1.80    0.56
  -5   1  10    0.42    0.38
  -3   1  10   10.65    1.50
  -1   1  10    7.36    1.26
   1   1  10    0.78    0.73
   3   1  10    9.57    1.62
   5   1  10  199.95    9.06
   7   1  10    1.97    1.08
 -10   2  10    1.62    0.53
  -8   2  10   13.77    1.28
  -6   2  10    0.19    0.73
  -4   2  10   13.89    1.67
  -2   2  10   40.74    2.77
   0   2  10    4.10    0.98
   2   2  10    2.27    0.84
   4   2  10    4.25    1.24
   6   2  10   16.50    2.27
  -9   3  10  127.11    4.72
  -7   3  10   -0.07    0.33
  -5   3  10    0.75    0.44
  -3   3  10   -0.08    0.39
  -1   3  10   11.93    1.58
   1   3  10    0.00    0.50
   3   3  10   13.47    1.88
   5   3  10  122.02    5.21
  -8   4  10    1.42    1.11
  -6   4  10    1.25    0.44
  -2   4  10  270.72   11.99
   0   4  10    2.57    0.82
  -7  -3  11    5.34    1.72
  -1  -3  11    2.07    0.87
   1  -3  11   12.38    2.08
  -8  -2  11    0.05    0.99
  -2  -2  11    3.32    1.12
   0  -2  11    5.39    1.36
   2  -2  11  255.09   12.17
   4  -2  11    0.90    0.94
  -9  -1  11    1.25    0.71
  -7  -1  11    8.73    1.84
  -1  -1  11    0.51    0.64
   1  -1  11    1.57    0.90
   3  -1  11    7.55    1.63
   5  -1  11    1.43    1.04
 -10   0  11    0.59    1.07
  -8   0  11   -0.06    0.49
  -6   0  11    0.31    0.64
   2   0  11   23.18    2.65
   4   0  11    3.55    1.29
  -9   1  11    0.44    1.03
  -7   1  11   10.17    1.21
  -5   1  11  177.85    8.56
  -3   1  11    0.75    0.64
   3   1  11   10.66    1.85
   5   1  11    0.28    0.94
  -8   2  11    0.38    1.02
  -6   2  11   10.11    1.55
  -4   2  11    0.34    0.56
  -2   2  11    2.80    0.91
   0   2  11    6.26    1.31
  -7   3  11    4.44    1.72
  -3   3  11    2.05    0.76
  -1   3  11    0.19    0.57
   1   3  11   13.14    1.91
   0  -2  12   13.42    2.12
   1  -1  12    3.43    1.28
  -6   0  12    0.17    0.75
  -5   1  12    2.27    0.99
  -3   1  12    5.81    1.35
   0   0   0    0.00    0.00
;
_shelx_hkl_checksum     7868
_shelx_res_file
;
TITL Cu4CoGe2S7 in C2
    Cu4CoGe2S7.res
    created by SHELXL-2018/3 at 15:39:46 on 08-May-2020
CELL 0.71073  11.72799   5.33987   8.33133  90.0000  98.6680  90.0000
ZERR    2.00   0.00020   0.00010   0.00014   0.0000   0.0012   0.0000
LATT -7
SYMM -X, Y, -Z
SFAC S CO CU GE
UNIT 14 2 8 4
ACTA
LIST 6 ! automatically inserted. Change 6 to 4 for CHECKCIF!!
TEMP 23.000
SIZE 0.059 0.065 0.084
L.S. 4
SHEL 999 0.77
BOND
FMAP 2
PLAN 20
TWIN
WGHT    0.000000    3.992100
EXTI    0.059763
BASF   0.05963
FVAR       0.13842
CU1   3    0.643035    0.205136    0.934115    11.00000    0.01812    0.01824 =
         0.01675    0.00178    0.00231   -0.00258
CU2   3    0.711545    0.710782    0.641427    11.00000    0.01685    0.01313 =
         0.01748    0.00136    0.00290    0.00043
CO    2    1.000000    0.720598    0.500000    10.50000    0.01181    0.02106 =
         0.00965    0.00000    0.00280    0.00000
GE    4    0.427029    0.727569    0.782090    11.00000    0.00903    0.01001 =
         0.00863   -0.00189    0.00116   -0.00109
S1    1    1.000000    0.976178    1.000000    10.50000    0.01024    0.00916 =
         0.00722    0.00000   -0.00012    0.00000
S2    1    0.568982    0.960375    0.716722    11.00000    0.01009    0.01603 =
         0.00965   -0.00070    0.00276   -0.00220
S3    1    0.784246    0.453279    0.851967    11.00000    0.00955    0.00756 =
         0.01088    0.00169    0.00250    0.00121
S4    1    0.857421    0.968189    0.580262    11.00000    0.01131    0.00903 =
         0.00762   -0.00116    0.00081   -0.00077
HKLF 4
REM  Cu4CoGe2S7 in C2
REM wR2 = 0.0746, GooF = S = 1.111, Restrained GooF = 1.111 for all data
REM R1 = 0.0298 for 1039 Fo > 4sig(Fo) and 0.0348 for all 1177 data
REM 67 parameters refined using 1 restraints
END
WGHT      0.0000      3.9921
REM Highest difference peak  0.876,  deepest hole -0.490,  1-sigma level  0.148
Q1    1   0.9796  0.8280  0.5252  11.00000  0.05    0.88
Q2    1   0.9631  0.7266  0.4819  11.00000  0.05    0.78
Q3    1   0.9914  0.6808  0.5390  11.00000  0.05    0.71
Q4    1   0.6580  0.8414  0.6982  11.00000  0.05    0.61
Q5    1   0.4185  0.8593  0.7040  11.00000  0.05    0.56
Q6    1   0.6516  0.3458  1.0197  11.00000  0.05    0.53
Q7    1   0.8402  0.2589  0.8531  11.00000  0.05    0.49
Q8    1   0.7368  0.8329  0.7458  11.00000  0.05    0.44
Q9    1   0.7063  0.5508  0.5457  11.00000  0.05    0.43
Q10   1   0.9040  0.7529  0.5713  11.00000  0.05    0.43
Q11   1   1.0433  0.9963  0.5312  11.00000  0.05    0.42
Q12   1   0.7949  0.7912  0.6579  11.00000  0.05    0.40
Q13   1   0.8721  0.4557  0.7782  11.00000  0.05    0.39
Q14   1   0.6895  0.3962  0.8936  11.00000  0.05    0.39
Q15   1   0.6139  0.8322  0.7783  11.00000  0.05    0.37
Q16   1   0.5198  0.7576  0.7233  11.00000  0.05    0.37
Q17   1   0.7383  0.2164  0.8709  11.00000  0.05    0.37
Q18   1   0.7866  0.8226  0.6089  11.00000  0.05    0.36
Q19   1   0.5786  1.1718  0.6403  11.00000  0.05    0.36
Q20   1   0.4249  0.5777  0.8715  11.00000  0.05    0.35
;
_shelx_res_checksum     65693
data_global
_journal_date_recd_electronic     2020-05-27
_journal_date_accepted     2020-06-10
_journal_name_full     'Acta Crystallographica, Section E'
_journal_year     2020
_journal_volume     76
_journal_issue      7
_journal_page_first     1117
_journal_page_last     1121
_journal_paper_category     GI
_journal_paper_doi     10.1107/S2056989020007872
_journal_coeditor_code     HB7920
_publ_contact_author_name
;
Jennifer A. Aitken
;
_publ_contact_author_address
;
Department of Chemistry and Biochemistry, Duquesne University, 600 Forbes Ave,
Pittsburgh PA 15282
;
_publ_contact_author_email
;
aitkenj@duq.edu
;
_publ_section_title
;
Syntheses and crystal structures of the quaternary thiogermanates
Cu~4~FeGe~2~S~7~ and Cu~4~CoGe~2~S~7~
;
loop_
    _publ_author_name
    _publ_author_footnote
    _publ_author_address
    'Craig, Andrew J.' .
;
Department of Chemistry and Biochemistry, Duquesne University, 600 Forbes Ave,
Pittsburgh PA 15282, USA
;
    'Stoyko, Stanislav S.' .
;
Department of Chemistry and Biochemistry, Duquesne University, 600 Forbes Ave,
Pittsburgh PA 15282, USA
;
    'Bonnoni, Allyson' .
;
Department of Chemistry and Biochemistry, Duquesne University, 600 Forbes Ave,
Pittsburgh PA 15282, USA
;
    'Aitken, Jennifer A.' .
;
Department of Chemistry and Biochemistry, Duquesne University, 600 Forbes Ave,
Pittsburgh PA 15282, USA
;
_publ_section_synopsis
;
The isostructural crystal structures of Cu~4~FeGe~2~S~7~ and Cu~4~CoGe~2~S~7~
were solved and refined. All the metal cations form <i>M</i>S~4~ tetrahedra
and share corners to create a three-dimensional, non-centrosymmetric
structure.
;
