# Supplementary material for: Syntheses and crystal structures of the quaternary thio­germanates Cu4FeGe2S7 and Cu4CoGe2S7
Source: Acta Crystallogr E Crystallogr Commun. 2020 Jun 19;76(Pt 7):1117–21. doi: 10.1107/S2056989020007872 (PMC7336805; doi:10.1107/S2056989020007872)
Supplement: Supplementary file 2 [file e-76-01117-Isup2.hkl]

data_I                                                                          
_shelx_title ' Cu4CoGe2S7 in C2'                                                
_shelx_refln_list_code          4                                               
_shelx_F_calc_maximum      406.77                                               
_exptl_crystal_F_000       638.00                                               
_reflns_d_resolution_high  0.7704                                               
                                                                                
loop_                                                                           
 _space_group_symop_operation_xyz                                               
 'x, y, z'                                                                      
 '-x, y, -z'                                                                    
 'x+1/2, y+1/2, z'                                                              
 '-x+1/2, y+1/2, -z'                                                            
                                                                                
_cell_length_a    11.7280                                                       
_cell_length_b     5.3399                                                       
_cell_length_c     8.3313                                                       
_cell_angle_alpha  90.000                                                       
_cell_angle_beta   98.668                                                       
_cell_angle_gamma  90.000                                                       
                                                                                
_shelx_F_squared_multiplier     1.000                                           
                                                                                
loop_                                                                           
 _refln_index_h                                                                 
 _refln_index_k                                                                 
 _refln_index_l                                                                 
 _refln_F_squared_calc                                                          
 _refln_F_squared_meas                                                          
 _refln_F_squared_sigma                                                         
 _refln_observed_status                                                         
   0  -6   0       2787.06       2791.74       197.59 o                         
   2  -6   0        170.14        179.24        41.93 o                         
   4  -6   0         63.69         17.76        35.00 o                         
   6  -6   0       1185.66       1014.40       130.98 o                         
   1  -5   0       1123.43        968.98       109.02 o                         
   3  -5   0         51.29         85.67        38.13 o                         
   5  -5   0        419.26        381.74        49.38 o                         
   7  -5   0      21329.36      21623.33       689.19 o                         
   9  -5   0        290.93        329.17        51.31 o                         
   0  -4   0      96500.12      89476.02      3598.76 o                         
   2  -4   0       1209.32       1215.21        62.29 o                         
   4  -4   0         44.55         60.37        22.46 o                         
   6  -4   0        259.29        290.23        31.23 o                         
   8  -4   0        314.10        312.78        33.76 o                         
  10  -4   0         28.11         32.80        17.77 o                         
  12  -4   0        325.69        288.89        45.74 o                         
   1  -3   0        472.79        502.53        28.28 o                         
   3  -3   0        119.06        139.41        11.84 o                         
   5  -3   0        630.41        674.63        32.81 o                         
   7  -3   0      45816.00      45359.96       889.77 o                         
   9  -3   0        330.49        377.34        41.98 o                         
  11  -3   0        189.20        206.22        34.02 o                         
  13  -3   0        119.27         97.76        36.07 o                         
   0  -2   0      29340.97      28697.38      1125.61 o                         
   2  -2   0        137.16        162.09        12.59 o                         
   4  -2   0        297.01        236.43        18.43 o                         
   6  -2   0        526.82        480.92        23.35 o                         
   8  -2   0        594.05        552.55        30.45 o                         
  10  -2   0        203.31        209.34        20.92 o                         
  12  -2   0        212.43        239.80        35.08 o                         
  14  -2   0       1900.16       2026.64       130.01 o                         
   1  -1   0        460.83        371.57        14.02 o                         
   3  -1   0          6.23         16.71         5.74 o                         
   5  -1   0         38.54         63.86         8.47 o                         
   7  -1   0      73766.19      70728.20      1457.73 o                         
   9  -1   0         76.62         97.10        14.18 o                         
  11  -1   0        277.18        260.92        22.66 o                         
  13  -1   0        132.06        128.64        21.96 o                         
   2   0   0          7.96        105.07        14.62 o                         
   4   0   0        119.51         80.60         5.91 o                         
   6   0   0         65.67         30.78         4.71 o                         
   8   0   0        387.21        364.56        15.79 o                         
  10   0   0         12.90         -5.30        10.90 o                         
  12   0   0         78.56         76.21        24.82 o                         
  14   0   0      32222.16      32784.93      1426.43 o                         
   1   1   0        507.04        402.67        18.57 o                         
   3   1   0          3.29         17.39         4.01 o                         
   5   1   0         60.50         89.82         9.59 o                         
   7   1   0      79248.59      77354.77      1505.57 o                         
   9   1   0         94.86        120.63        16.99 o                         
  11   1   0        237.16        236.64        29.21 o                         
  13   1   0        152.30        142.62        36.62 o                         
   0   2   0      29486.53      28189.48       813.94 o                         
   2   2   0        169.72        184.85        12.87 o                         
   4   2   0        275.25        243.36        14.66 o                         
   6   2   0        659.67        691.32        32.21 o                         
   8   2   0        658.66        564.00       134.31 o                         
  10   2   0        193.21        230.08        23.99 o                         
  12   2   0        201.77        201.29        36.35 o                         
  14   2   0       2004.19       2138.55       119.28 o                         
   1   3   0        630.18        705.00        30.72 o                         
   3   3   0        101.99        127.69        10.81 o                         
   5   3   0        647.71        704.37        28.26 o                         
   7   3   0      41440.25      40681.36       870.99 o                         
   9   3   0        318.24        336.36        38.30 o                         
  11   3   0        209.51        206.26        36.91 o                         
  13   3   0        189.72        133.94        61.22 o                         
   0   4   0      95759.12      92712.08      3635.54 o                         
   2   4   0       1276.84       1330.04        95.03 o                         
   4   4   0         39.68         41.40        18.28 o                         
   6   4   0        277.74        274.69        23.18 o                         
   8   4   0        299.88        321.74        32.55 o                         
  10   4   0         27.00          0.09        12.65 o                         
  12   4   0        373.48        323.10        47.21 o                         
   1   5   0       1100.91       1029.55        58.18 o                         
   3   5   0         39.68         18.84        12.80 o                         
   5   5   0        507.23        459.92        29.07 o                         
   7   5   0      23841.69      23271.07       570.02 o                         
   9   5   0        355.23        347.90        74.21 o                         
   0   6   0       3066.67       3085.08       177.63 o                         
   2   6   0        172.75        209.09        48.92 o                         
   4   6   0         49.94         39.46        18.45 o                         
   6   6   0       1297.83       1246.87        54.43 o                         
  -6  -6   1          7.45        -10.44        28.19 o                         
  -4  -6   1        267.02        340.53        76.49 o                         
  -2  -6   1        220.77        296.88        70.68 o                         
   0  -6   1          9.81         16.66        21.14 o                         
   2  -6   1       1090.01       1127.84        94.61 o                         
   4  -6   1      30446.06      30489.31       949.34 o                         
   6  -6   1        803.89        814.01       116.06 o                         
  -9  -5   1        429.30        382.29        54.48 o                         
  -7  -5   1         80.31         92.59        28.10 o                         
  -5  -5   1        794.17        642.70        68.43 o                         
  -3  -5   1      28786.98      29576.80      1171.50 o                         
  -1  -5   1        758.48        676.06        90.92 o                         
   1  -5   1         79.47         57.78        22.55 o                         
   3  -5   1        544.14        581.85        90.57 o                         
   5  -5   1        477.66        467.95        78.34 o                         
   7  -5   1        112.32         72.93        26.99 o                         
   9  -5   1        608.38        489.77        71.57 o                         
 -12  -4   1         97.45         28.85        36.06 o                         
 -10  -4   1       2930.53       2907.39       180.78 o                         
  -8  -4   1        160.85        115.07        22.64 o                         
  -6  -4   1        156.87        204.62        33.48 o                         
  -4  -4   1       1064.88       1093.63        96.64 o                         
  -2  -4   1       1439.88       1428.29        71.03 o                         
   0  -4   1        122.96        140.89        21.87 o                         
   2  -4   1        337.48        351.32        28.75 o                         
   4  -4   1       8825.67       9517.92       301.95 o                         
   6  -4   1        119.28        111.40        25.63 o                         
   8  -4   1        212.87        212.52        80.91 o                         
  10  -4   1        750.02        680.45        62.77 o                         
  12  -4   1        467.17        424.29        75.09 o                         
 -13  -3   1         81.44         45.38        17.80 o                         
 -11  -3   1        547.96        587.94        48.34 o                         
  -9  -3   1        563.46        499.94        40.06 o                         
  -7  -3   1        172.04        226.56        25.95 o                         
  -5  -3   1        419.98        377.25        31.47 o                         
  -3  -3   1      75711.62      77295.61      1794.07 o                         
  -1  -3   1        650.45        503.34        21.44 o                         
   1  -3   1         68.84         57.94         9.15 o                         
   3  -3   1        977.83        964.20        39.00 o                         
   5  -3   1        848.75        779.47        37.19 o                         
   7  -3   1         84.38         92.43        13.18 o                         
   9  -3   1        150.55        126.77        23.54 o                         
  11  -3   1      20969.91      22030.44       998.58 o                         
  13  -3   1        112.67        105.06        37.63 o                         
 -14  -2   1         23.18          8.88        18.80 o                         
 -12  -2   1        251.20        214.27        32.48 o                         
 -10  -2   1      64734.89      64756.81      1522.77 o                         
  -8  -2   1        267.87        275.05        20.87 o                         
  -6  -2   1         19.70         18.23         6.37 o                         
  -4  -2   1        377.37        304.10        16.52 o                         
  -2  -2   1        163.20        117.84        19.16 o                         
   0  -2   1         45.11         40.25         8.37 o                         
   2  -2   1        613.82        694.51        28.78 o                         
   4  -2   1     163835.25     156859.91      4393.33 o                         
   6  -2   1        382.17        357.68        22.62 o                         
   8  -2   1        123.51        102.77        14.26 o                         
  10  -2   1        144.67        163.16        21.19 o                         
  12  -2   1        241.52        308.50        38.24 o                         
  14  -2   1         25.94         39.68        18.27 o                         
 -15  -1   1        155.68        119.24        50.73 o                         
 -13  -1   1        112.42         98.28        18.82 o                         
 -11  -1   1        292.39        358.22        35.66 o                         
  -9  -1   1         88.36         54.72        12.18 o                         
  -7  -1   1        252.35        247.74        17.87 o                         
  -5  -1   1        157.45        277.09        15.82 o                         
  -3  -1   1     149408.28     148772.59      2593.02 o                         
  -1  -1   1         93.92        151.59        13.65 o                         
   1  -1   1        150.77        121.15        17.38 o                         
   3  -1   1         23.74         29.26         6.79 o                         
   5  -1   1        383.43        284.30        41.71 o                         
   7  -1   1        106.91        116.30        13.13 o                         
   9  -1   1        273.97        295.49        22.64 o                         
  11  -1   1      31772.72      32735.28       759.06 o                         
  13  -1   1         67.57         45.97        14.63 o                         
 -14   0   1        364.47        373.50        76.06 o                         
 -12   0   1         71.35         57.66        17.69 o                         
 -10   0   1       9170.02       9155.75       233.99 o                         
  -8   0   1         46.02         98.86         8.89 o                         
  -6   0   1         97.35        139.03        14.39 o                         
  -4   0   1        145.43         63.14         8.40 o                         
  -2   0   1        304.62        172.54         7.18 o                         
   0   0   1         31.05         10.35         1.64 o                         
   2   0   1         97.10        325.03         8.51 o                         
   4   0   1      29562.13      31647.08       564.93 o                         
   6   0   1         13.52          2.80         2.84 o                         
   8   0   1        526.78        489.59        26.92 o                         
  10   0   1         21.36         21.71        18.01 o                         
  12   0   1        487.00        555.32        59.16 o                         
  14   0   1        191.15        136.38        35.76 o                         
 -15   1   1        169.85        245.33        75.32 o                         
 -13   1   1        116.66        128.17        25.24 o                         
 -11   1   1        293.63        346.80        66.61 o                         
  -9   1   1        134.47        117.07        15.80 o                         
  -7   1   1        275.11        274.14        24.17 o                         
  -5   1   1        171.56        336.33        19.20 o                         
  -3   1   1     140269.72     140818.77      3432.16 o                         
  -1   1   1        112.53        183.01         5.01 o                         
   1   1   1        141.80        106.90         6.96 o                         
   3   1   1         66.27         80.83         6.92 o                         
   5   1   1        455.16        413.86        28.04 o                         
   7   1   1        100.93        101.48        13.50 o                         
   9   1   1        296.71        354.30        30.58 o                         
  11   1   1      28295.05      28841.98       921.39 o                         
  13   1   1         60.34         76.22        28.41 o                         
 -14   2   1         25.23         68.92        42.29 o                         
 -12   2   1        268.80        255.22        58.43 o                         
 -10   2   1      64431.54      65008.06      1324.04 o                         
  -8   2   1        310.30        312.13        24.38 o                         
  -6   2   1         14.90         16.35         7.34 o                         
  -4   2   1        388.39        304.39        16.46 o                         
  -2   2   1        209.80        163.72         9.43 o                         
   0   2   1         33.17         32.79         3.96 o                         
   2   2   1        693.49        774.41        22.58 o                         
   4   2   1     163297.84     157111.70      3105.51 o                         
   6   2   1        410.60        432.69        25.64 o                         
   8   2   1        122.32        115.51        20.93 o                         
  10   2   1        148.46        148.82        38.72 o                         
  12   2   1        233.95        295.35        45.97 o                         
  14   2   1         26.27         66.56        33.11 o                         
 -13   3   1         69.80         42.64        44.93 o                         
 -11   3   1        558.04        559.40        44.93 o                         
  -9   3   1        575.74        503.00        39.79 o                         
  -7   3   1        139.90        126.19        37.42 o                         
  -5   3   1        492.18        520.97        24.38 o                         
  -3   3   1      80945.24      79706.90      1416.68 o                         
  -1   3   1        744.89        615.49        57.74 o                         
   1   3   1         49.79         54.86         5.97 o                         
   3   3   1       1052.55       1008.50        30.83 o                         
   5   3   1        840.91        809.43        49.41 o                         
   7   3   1         72.37         73.96        16.20 o                         
   9   3   1        179.94        206.18        22.81 o                         
  11   3   1      23631.55      24343.62       602.57 o                         
  13   3   1        139.83        129.00        37.83 o                         
 -12   4   1         89.39         68.82        22.78 o                         
 -10   4   1       3150.33       3119.11       147.78 o                         
  -8   4   1        158.73        158.71        23.34 o                         
  -6   4   1        140.29        162.02        57.29 o                         
  -4   4   1       1212.69       1173.00        40.04 o                         
  -2   4   1       1588.35       1588.47        59.57 o                         
   0   4   1        102.83        115.91        17.41 o                         
   2   4   1        345.15        382.88        20.90 o                         
   4   4   1       9055.31       9222.71       210.39 o                         
   6   4   1        137.94        108.33        14.65 o                         
   8   4   1        192.82        189.88        22.81 o                         
  10   4   1        874.18        834.09        88.24 o                         
  12   4   1        504.22        556.97       104.81 o                         
  -9   5   1        575.61        479.93        46.56 o                         
  -7   5   1         82.74         68.37        21.43 o                         
  -5   5   1        759.90        697.32        73.67 o                         
  -3   5   1      25335.83      25159.75       637.35 o                         
  -1   5   1        726.96        673.06        58.91 o                         
   1   5   1         70.15        104.05        32.92 o                         
   3   5   1        716.80        760.98        61.51 o                         
   5   5   1        600.68        558.25        80.07 o                         
   7   5   1        109.46        135.85        23.54 o                         
   9   5   1        597.49        518.16       113.12 o                         
  -6   6   1          6.37         40.01        26.34 o                         
  -4   6   1        246.49        250.70        43.61 o                         
  -2   6   1        229.17        203.15        68.86 o                         
   0   6   1          6.83          4.48        14.34 o                         
   2   6   1       1160.07       1165.41        75.69 o                         
   4   6   1      29912.34      30681.35       913.51 o                         
   6   6   1        833.91        826.12        72.57 o                         
  -6  -6   2       1749.49       1663.26       157.03 o                         
  -4  -6   2        116.45         71.10        43.39 o                         
  -2  -6   2         71.49         42.32        39.18 o                         
   0  -6   2       1246.00       1205.55       154.58 o                         
   2  -6   2       1149.13       1219.97        98.24 o                         
   4  -6   2        109.90        121.29        34.97 o                         
   6  -6   2        246.02        189.54        43.69 o                         
  -9  -5   2         62.82         36.77        25.94 o                         
  -7  -5   2        860.51        958.60        78.90 o                         
  -5  -5   2        882.41        970.22        78.40 o                         
  -3  -5   2         66.49         64.48        49.90 o                         
  -1  -5   2        515.76        425.31        73.17 o                         
   1  -5   2      30753.01      30582.04      1359.71 o                         
   3  -5   2        619.35        546.66        74.58 o                         
   5  -5   2         30.60         51.95        23.34 o                         
   7  -5   2        964.97       1035.93       119.04 o                         
   9  -5   2        520.35        468.26        81.99 o                         
 -12  -4   2         99.46        110.39        27.06 o                         
 -10  -4   2         14.14         29.39        18.69 o                         
  -8  -4   2        761.12        607.38        48.34 o                         
  -6  -4   2      63808.63      64050.93      1833.62 o                         
  -4  -4   2        956.34        823.72        60.11 o                         
  -2  -4   2         27.17         23.74        28.72 o                         
   0  -4   2        420.59        421.45        98.15 o                         
   2  -4   2        277.13        301.94        34.89 o                         
   4  -4   2         53.58         62.17        19.85 o                         
   6  -4   2        768.45        756.40        61.32 o                         
   8  -4   2      43724.38      44137.60      1045.22 o                         
  10  -4   2        421.06        374.31        68.25 o                         
 -13  -3   2      15338.76      15510.05       395.98 o                         
 -11  -3   2        294.60        278.12        34.86 o                         
  -9  -3   2        124.28        112.47        21.86 o                         
  -7  -3   2        204.71        195.21        25.01 o                         
  -5  -3   2        569.25        551.90        89.81 o                         
  -3  -3   2         86.26         56.89        15.17 o                         
  -1  -3   2        956.07       1055.13        40.61 o                         
   1  -3   2      74627.81      70979.61      2030.92 o                         
   3  -3   2        337.06        329.77        25.25 o                         
   5  -3   2        223.57        234.89        23.59 o                         
   7  -3   2        192.56        220.70        20.68 o                         
   9  -3   2        404.28        432.81        36.29 o                         
  11  -3   2        140.33         72.17        32.42 o                         
 -14  -2   2        196.87        265.40        34.31 o                         
 -12  -2   2        327.21        346.86        35.90 o                         
 -10  -2   2        357.63        365.43        37.54 o                         
  -8  -2   2        200.81        253.89        26.27 o                         
  -6  -2   2      16925.68      16793.11       495.34 o                         
  -4  -2   2        114.17         69.20        12.38 o                         
  -2  -2   2         71.96         75.14        10.53 o                         
   0  -2   2        580.18        715.13        35.92 o                         
   2  -2   2       1062.10       1094.64        40.28 o                         
   4  -2   2        117.29        153.92        16.23 o                         
   6  -2   2        360.11        468.63        26.87 o                         
   8  -2   2       8935.06       9207.50       207.76 o                         
  10  -2   2         16.07        -10.18        12.01 o                         
  12  -2   2        354.24        383.00        35.51 o                         
 -15  -1   2        100.63         78.32        20.61 o                         
 -13  -1   2      20723.07      19918.99       514.96 o                         
 -11  -1   2         29.65         21.38        11.22 o                         
  -9  -1   2         64.31         87.49        14.27 o                         
  -7  -1   2        465.88        394.36        18.53 o                         
  -5  -1   2        253.96        177.95        10.14 o                         
  -3  -1   2        138.68        129.32        11.55 o                         
  -1  -1   2        115.90        248.35        12.70 o                         
   1  -1   2     144035.22     161235.64      3674.00 o                         
   3  -1   2        269.32        183.38        14.23 o                         
   5  -1   2        288.87        255.74        16.37 o                         
   7  -1   2        227.45        197.00        16.51 o                         
   9  -1   2        577.52        512.57        32.21 o                         
  11  -1   2        105.63        124.07        33.98 o                         
  13  -1   2        193.33        173.76        37.37 o                         
 -14   0   2        336.91        371.02       119.30 o                         
 -12   0   2         59.34         79.93        15.67 o                         
 -10   0   2         43.98         43.01        17.50 o                         
  -8   0   2        155.93        239.55        14.09 o                         
  -6   0   2     165463.22     163673.28      2893.00 o                         
  -4   0   2         29.30          4.70         5.23 o                         
  -2   0   2         63.13         34.89         8.38 o                         
   0   0   2        272.80        146.08        10.58 o                         
   2   0   2        138.60         64.71         5.43 o                         
   4   0   2          8.89         30.02         4.50 o                         
   6   0   2        106.89        200.49         9.49 o                         
   8   0   2      97096.61      94414.34      2181.79 o                         
  10   0   2         47.36         46.12        19.92 o                         
  12   0   2        100.01        114.45        31.47 o                         
  14   0   2         95.27        114.68        37.13 o                         
 -15   1   2        108.75         98.26        48.61 o                         
 -13   1   2      23524.45      23013.46       936.43 o                         
 -11   1   2         33.12         15.76        15.46 o                         
  -9   1   2         62.41         75.66        15.46 o                         
  -7   1   2        529.58        496.74        71.09 o                         
  -5   1   2        251.33        199.72        12.62 o                         
  -3   1   2        113.32         98.81         6.64 o                         
  -1   1   2        141.15        270.35        11.04 o                         
   1   1   2     152861.52     166505.62      3267.96 o                         
   3   1   2        300.78        239.54        12.88 o                         
   5   1   2        264.56        231.52        19.71 o                         
   7   1   2        297.51        271.58        19.87 o                         
   9   1   2        532.86        624.55        57.79 o                         
  11   1   2         96.99        102.36        29.00 o                         
  13   1   2        178.67        153.96        39.09 o                         
 -14   2   2        232.10        270.15        66.49 o                         
 -12   2   2        385.99        464.55        45.27 o                         
 -10   2   2        347.54        326.36        43.31 o                         
  -8   2   2        201.57        193.28        21.77 o                         
  -6   2   2      17051.25      17115.65       356.99 o                         
  -4   2   2        145.58        120.77         7.96 o                         
  -2   2   2         49.09         56.37         4.14 o                         
   0   2   2        768.93        864.44        20.89 o                         
   2   2   2       1159.85       1091.06        54.32 o                         
   4   2   2        102.41        129.24        17.79 o                         
   6   2   2        357.64        449.59        25.66 o                         
   8   2   2       9057.80       9206.74       211.42 o                         
  10   2   2         25.85         36.14        21.58 o                         
  12   2   2        342.05        395.73        52.08 o                         
 -13   3   2      13022.03      13521.96       382.17 o                         
 -11   3   2        297.42        324.66        37.14 o                         
  -9   3   2        118.58        104.23        37.13 o                         
  -7   3   2        257.48        234.16        25.75 o                         
  -5   3   2        734.92        667.57        62.82 o                         
  -3   3   2         81.10         69.84         7.53 o                         
  -1   3   2        978.73       1013.59        40.65 o                         
   1   3   2      68883.07      67101.04      1101.70 o                         
   3   3   2        338.49        355.82        20.06 o                         
   5   3   2        220.78        216.71        19.40 o                         
   7   3   2        297.64        326.78        26.90 o                         
   9   3   2        485.93        417.75        42.08 o                         
  11   3   2        141.13        177.29        28.53 o                         
 -12   4   2        110.29         94.84        44.43 o                         
 -10   4   2         12.94         15.64        19.58 o                         
  -8   4   2        813.04        743.00        52.33 o                         
  -6   4   2      63228.23      62356.40      1481.44 o                         
  -4   4   2       1008.01        952.73        34.44 o                         
  -2   4   2         23.43         19.42         9.56 o                         
   0   4   2        420.36        416.49        41.46 o                         
   2   4   2        301.18        259.04        21.53 o                         
   4   4   2         46.05         62.50        10.48 o                         
   6   4   2        847.52        835.26        41.81 o                         
   8   4   2      43274.79      43396.02       907.96 o                         
  10   4   2        433.17        526.32        47.78 o                         
  -9   5   2         52.86         57.41        19.35 o                         
  -7   5   2        859.89        856.30        49.39 o                         
  -5   5   2        835.45        927.17        89.87 o                         
  -3   5   2         50.01         23.34        12.95 o                         
  -1   5   2        612.32        627.53        44.28 o                         
   1   5   2      33829.84      33180.54       957.74 o                         
   3   5   2        711.36        725.76        53.58 o                         
   5   5   2         19.40         -1.26        15.40 o                         
   7   5   2        954.02       1025.80        58.62 o                         
   9   5   2        471.33        532.03        55.15 o                         
  -6   6   2       2005.43       2127.97       115.80 o                         
  -4   6   2        128.41        128.41        35.54 o                         
  -2   6   2         59.91         60.11        25.66 o                         
   0   6   2       1390.21       1281.80        73.38 o                         
   2   6   2       1218.33       1277.87        80.16 o                         
   4   6   2         99.95         42.69        21.57 o                         
   6   6   2        220.12        196.88        54.96 o                         
  -6  -6   3          5.51         34.97        39.15 o                         
  -4  -6   3        975.81        731.46       107.89 o                         
  -2  -6   3      30552.53      31443.43      1329.56 o                         
   0  -6   3        932.13        830.64       115.79 o                         
   2  -6   3         16.54         16.54        20.95 o                         
   4  -6   3        252.25        284.43        56.56 o                         
  -9  -5   3      14313.20      14303.22       457.82 o                         
  -7  -5   3        433.44        435.20        55.32 o                         
  -5  -5   3         74.78         81.80        26.05 o                         
  -3  -5   3        296.81        235.04        37.24 o                         
  -1  -5   3        734.64        761.32        66.08 o                         
   1  -5   3         64.89         69.49        35.53 o                         
   3  -5   3       1037.99       1016.68        82.25 o                         
   5  -5   3      19887.28      20551.29       599.65 o                         
   7  -5   3        264.00        303.83        92.72 o                         
 -12  -4   3        152.53        152.06        34.78 o                         
 -10  -4   3        426.92        430.38        45.62 o                         
  -8  -4   3       1022.26       1133.89       107.36 o                         
  -6  -4   3        154.90        155.51        31.97 o                         
  -4  -4   3        430.50        422.82        46.59 o                         
  -2  -4   3       8931.47       9209.55       410.91 o                         
   0  -4   3        180.55        137.10        27.13 o                         
   2  -4   3        103.61        130.87        25.01 o                         
   4  -4   3       1118.45       1216.74        48.22 o                         
   6  -4   3       1070.20       1200.81        66.62 o                         
   8  -4   3        168.95        172.80        54.94 o                         
  10  -4   3        347.51        282.62        49.29 o                         
 -13  -3   3        127.22        150.04        29.40 o                         
 -11  -3   3        197.14        216.43        30.88 o                         
  -9  -3   3      30973.69      32378.72       801.05 o                         
  -7  -3   3        283.15        293.58        31.61 o                         
  -5  -3   3         19.00         21.18        10.90 o                         
  -3  -3   3       1087.59       1141.11        48.12 o                         
  -1  -3   3        803.77        755.31        36.55 o                         
   1  -3   3         99.31        135.36        18.00 o                         
   3  -3   3        340.79        365.07        29.37 o                         
   5  -3   3      45822.41      45791.07       961.88 o                         
   7  -3   3        357.24        329.18        26.61 o                         
   9  -3   3        154.24        155.62        26.94 o                         
  11  -3   3        496.05        529.42        44.51 o                         
 -14  -2   3         93.53         91.28        23.78 o                         
 -12  -2   3          5.75         11.70        12.69 o                         
 -10  -2   3        494.15        419.32        37.87 o                         
  -8  -2   3         92.39        101.88        19.08 o                         
  -6  -2   3         28.95         19.54        10.34 o                         
  -4  -2   3        613.67        671.41        28.86 o                         
  -2  -2   3     165096.95     164221.19      3224.25 o                         
   0  -2   3        521.97        469.54        29.36 o                         
   2  -2   3        144.39        134.12        15.35 o                         
   4  -2   3        257.30        235.02        18.21 o                         
   6  -2   3        222.02        209.08        18.68 o                         
   8  -2   3         55.96         53.18        14.30 o                         
  10  -2   3        280.51        258.67        29.62 o                         
  12  -2   3      31627.88      31463.00      1215.10 o                         
 -13  -1   3        146.51        184.79        25.27 o                         
 -11  -1   3        295.10        327.98        31.85 o                         
  -9  -1   3      48475.66      47565.36      1091.54 o                         
  -7  -1   3         38.78         44.91         9.78 o                         
  -5  -1   3         65.81         81.06        11.09 o                         
  -3  -1   3         50.14         26.95         6.46 o                         
  -1  -1   3        487.56        489.03        30.29 o                         
   1  -1   3         12.44          8.74         5.39 o                         
   3  -1   3        495.39        742.91        26.16 o                         
   5  -1   3      76659.09      76299.27      1357.68 o                         
   7  -1   3          0.49         -0.08        10.70 o                         
   9  -1   3        312.25        317.18        27.91 o                         
  11  -1   3         17.20         10.06        12.53 o                         
  13  -1   3        296.98        274.45        46.56 o                         
 -14   0   3         84.98         42.15        25.95 o                         
 -12   0   3        167.12        146.74        19.98 o                         
 -10   0   3        116.75        126.44        18.43 o                         
  -8   0   3        332.46        280.25        17.93 o                         
  -6   0   3        296.83        281.80        15.08 o                         
  -4   0   3        291.93        541.58        18.50 o                         
  -2   0   3      29884.70      30316.88       608.56 o                         
   0   0   3        264.09        114.09         8.44 o                         
   2   0   3        208.64        176.49         8.31 o                         
   4   0   3         36.74         72.84         7.31 o                         
   6   0   3       1040.39        986.32        60.64 o                         
   8   0   3        157.63        180.50        31.52 o                         
  10   0   3        460.11        508.49        54.26 o                         
  12   0   3       3032.67       2952.92       138.87 o                         
 -13   1   3        180.54        188.20        84.77 o                         
 -11   1   3        297.28        305.92        31.57 o                         
  -9   1   3      44091.78      43374.23       901.55 o                         
  -7   1   3         49.32         51.57         6.65 o                         
  -5   1   3         48.97         54.99         6.25 o                         
  -3   1   3         30.30          4.70         2.61 o                         
  -1   1   3        628.97        586.02        14.63 o                         
   1   1   3          6.76          8.74         6.79 o                         
   3   1   3        533.43        844.05        34.13 o                         
   5   1   3      71039.98      70709.96      2072.50 o                         
   7   1   3          1.06         -8.69         8.69 o                         
   9   1   3        335.02        317.92        47.24 o                         
  11   1   3         11.00         -1.37        17.39 o                         
  13   1   3        352.67        476.90        62.44 o                         
 -14   2   3        113.81        128.07        49.66 o                         
 -12   2   3          5.59         -1.47        12.18 o                         
 -10   2   3        472.11        514.93        33.12 o                         
  -8   2   3        122.57         93.94        20.14 o                         
  -6   2   3         19.27         10.23         7.23 o                         
  -4   2   3        679.60        808.10        19.81 o                         
  -2   2   3     164558.55     162174.84      2263.51 o                         
   0   2   3        553.03        520.41        30.23 o                         
   2   2   3        140.02        134.40        18.34 o                         
   4   2   3        267.73        256.76        19.87 o                         
   6   2   3        232.33        227.48        32.25 o                         
   8   2   3         52.61         38.25        14.69 o                         
  10   2   3        319.17        303.64        45.29 o                         
  12   2   3      31441.75      32158.97       974.82 o                         
 -13   3   3         94.98         91.71        32.92 o                         
 -11   3   3        227.72        173.85        26.06 o                         
  -9   3   3      34276.88      33988.14       814.53 o                         
  -7   3   3        336.48        348.99        31.48 o                         
  -5   3   3         13.47         22.75        10.96 o                         
  -3   3   3       1182.34       1165.38        61.32 o                         
  -1   3   3        770.11        720.81        20.62 o                         
   1   3   3         82.24         95.49        10.42 o                         
   3   3   3        393.88        434.59        31.31 o                         
   5   3   3      49853.05      50157.69       991.33 o                         
   7   3   3        401.03        420.77        29.72 o                         
   9   3   3        129.51        157.39        26.02 o                         
  11   3   3        531.78        644.82        69.62 o                         
 -12   4   3        143.97        118.88        26.20 o                         
 -10   4   3        525.28        535.05        44.34 o                         
  -8   4   3       1108.23       1117.19        59.73 o                         
  -6   4   3        142.64        127.02        41.85 o                         
  -4   4   3        417.19        439.28        25.97 o                         
  -2   4   3       9156.83       8889.15       235.48 o                         
   0   4   3        222.50        206.23        16.43 o                         
   2   4   3         80.58         95.75        11.39 o                         
   4   4   3       1313.75       1258.97        46.03 o                         
   6   4   3       1119.07       1127.36        70.92 o                         
   8   4   3        157.06        133.61        24.32 o                         
  10   4   3        318.90        277.94        36.59 o                         
  -9   5   3      12044.71      12625.01       351.67 o                         
  -7   5   3        406.86        380.36        61.69 o                         
  -5   5   3         67.58         60.85        23.17 o                         
  -3   5   3        417.14        394.34        46.08 o                         
  -1   5   3        906.87        992.28        53.88 o                         
   1   5   3         58.72         72.30        17.30 o                         
   3   5   3       1024.49       1004.02       106.03 o                         
   5   5   3      17118.81      17370.55       458.35 o                         
   7   5   3        230.82        206.89        32.99 o                         
  -6   6   3          2.03          6.68        22.70 o                         
  -4   6   3       1048.12        857.58        79.17 o                         
  -2   6   3      30020.01      29300.12       917.53 o                         
   0   6   3        953.07        974.41        62.91 o                         
   2   6   3         20.27         23.26        18.27 o                         
   4   6   3        223.78        232.99        30.89 o                         
  -4  -6   4       1124.89       1386.42       158.93 o                         
  -2  -6   4         68.35         26.12        39.70 o                         
   0  -6   4        367.94        260.18        69.77 o                         
   2  -6   4       1745.50       1792.07       109.25 o                         
   4  -6   4         49.15         61.51        33.38 o                         
  -9  -5   4         76.77         85.38        46.24 o                         
  -7  -5   4        309.93        316.69        63.69 o                         
  -5  -5   4      21489.39      22060.05       704.09 o                         
  -3  -5   4        577.62        469.65        53.95 o                         
  -1  -5   4          4.17          8.79        17.98 o                         
   1  -5   4       1267.52       1236.29       134.59 o                         
   3  -5   4        707.40        701.81       103.63 o                         
   5  -5   4         95.45        118.76        31.41 o                         
 -10  -4   4        385.35        342.97        46.43 o                         
  -8  -4   4          4.27          7.92        21.14 o                         
  -6  -4   4        479.53        496.56        55.78 o                         
  -4  -4   4        160.85        176.41        39.78 o                         
  -2  -4   4         46.69         61.73        22.08 o                         
   0  -4   4       1039.61       1080.27        68.83 o                         
   2  -4   4      63330.37      64661.22      1849.32 o                         
   4  -4   4        651.27        619.54        65.93 o                         
   6  -4   4         81.64        141.62        29.26 o                         
   8  -4   4        240.88        424.72        50.22 o                         
  10  -4   4         98.68         58.11        25.61 o                         
 -13  -3   4         93.47        108.49        26.34 o                         
 -11  -3   4        315.01        261.91        76.81 o                         
  -9  -3   4         72.27         88.40        21.26 o                         
  -7  -3   4        833.28        866.65        55.86 o                         
  -5  -3   4      46437.24      48446.87      1115.11 o                         
  -3  -3   4        234.13        209.00        36.45 o                         
  -1  -3   4        118.04        136.11        19.52 o                         
   1  -3   4        116.19        119.90        18.19 o                         
   3  -3   4        731.84        780.42        43.78 o                         
   5  -3   4        112.30        119.62        16.94 o                         
   7  -3   4        792.83        736.33        48.77 o                         
   9  -3   4      21030.22      20807.35       497.20 o                         
  11  -3   4         58.68         22.36        26.12 o                         
 -14  -2   4        211.68        148.18        45.01 o                         
 -12  -2   4       3136.28       3073.09       114.30 o                         
 -10  -2   4         27.59         13.48        12.64 o                         
  -8  -2   4        111.12        106.07        20.10 o                         
  -6  -2   4        263.49        226.87        25.24 o                         
  -4  -2   4       1034.92       1041.59        38.90 o                         
  -2  -2   4         90.60         86.72        11.61 o                         
   0  -2   4        626.24        760.08        35.57 o                         
   2  -2   4      16844.94      17895.37       428.11 o                         
   4  -2   4        173.20        122.17        13.76 o                         
   6  -2   4        313.16        261.47        26.86 o                         
   8  -2   4        276.10        240.82        27.24 o                         
  10  -2   4        816.70        905.00        59.95 o                         
  12  -2   4        168.21        183.67        38.19 o                         
 -13  -1   4        317.09        332.27        36.25 o                         
 -11  -1   4        214.64        232.26        28.71 o                         
  -9  -1   4        179.59        159.04        23.15 o                         
  -7  -1   4        299.74        394.61        34.14 o                         
  -5  -1   4      74883.84      74548.17      1543.04 o                         
  -3  -1   4        292.33        199.91        26.84 o                         
  -1  -1   4         46.96         32.95         7.41 o                         
   1  -1   4        434.22        462.02        31.97 o                         
   3  -1   4        737.13        606.15        24.14 o                         
   5  -1   4         72.32         97.06        25.35 o                         
   7  -1   4        357.06        386.47        30.28 o                         
   9  -1   4      29176.77      29431.35       723.03 o                         
  11  -1   4         68.21         64.06        12.95 o                         
 -14   0   4        213.22        165.41        22.42 o                         
 -12   0   4      45971.25      45174.77      1080.17 o                         
 -10   0   4          2.34         16.61        14.35 o                         
  -8   0   4          3.39         -2.61         7.01 o                         
  -6   0   4        529.97        479.37        21.41 o                         
  -4   0   4         41.04         18.63         8.10 o                         
  -2   0   4          2.80          7.40         4.01 o                         
   0   0   4        281.31        518.97        19.18 o                         
   2   0   4     163888.72     159330.73      2564.77 o                         
   4   0   4          6.26         -2.28         3.31 o                         
   6   0   4        223.64        227.16        26.48 o                         
   8   0   4        181.74        178.90        33.02 o                         
  10   0   4        143.54        254.93       107.23 o                         
  12   0   4         45.07         13.39        21.54 o                         
 -13   1   4        374.65        373.91        50.63 o                         
 -11   1   4        187.03        197.68        38.99 o                         
  -9   1   4        146.05        152.92        14.37 o                         
  -7   1   4        307.11        395.62        26.27 o                         
  -5   1   4      80407.98      80996.45      1413.00 o                         
  -3   1   4        315.71        238.57        12.06 o                         
  -1   1   4         49.38         33.90        10.19 o                         
   1   1   4        562.16        546.88        14.81 o                         
   3   1   4        642.71        559.62        40.04 o                         
   5   1   4         67.26         86.00        16.06 o                         
   7   1   4        342.88        402.74        47.27 o                         
   9   1   4      32550.62      31565.69       929.76 o                         
  11   1   4         78.01        106.63        32.41 o                         
 -14   2   4        200.28        113.03        56.52 o                         
 -12   2   4       3259.06       3157.20       139.63 o                         
 -10   2   4         32.17         34.07        13.59 o                         
  -8   2   4        100.45        111.17        29.02 o                         
  -6   2   4        386.62        392.29        15.37 o                         
  -4   2   4       1104.32       1081.84        28.19 o                         
  -2   2   4         80.49         92.85        18.57 o                         
   0   2   4        622.37        784.64        26.11 o                         
   2   2   4      16951.44      17378.09       367.71 o                         
   4   2   4        204.88        199.11        18.89 o                         
   6   2   4        295.87        305.85        52.22 o                         
   8   2   4        390.78        367.22        35.86 o                         
  10   2   4        830.50        888.55        78.52 o                         
  12   2   4        161.38        183.87        55.70 o                         
 -13   3   4         85.05         94.66        29.63 o                         
 -11   3   4        421.94        404.92        39.05 o                         
  -9   3   4         87.40        112.78        20.61 o                         
  -7   3   4        837.27        883.34        72.02 o                         
  -5   3   4      42034.84      43354.61      1066.48 o                         
  -3   3   4        235.93        270.75        12.17 o                         
  -1   3   4         99.29        100.54        10.65 o                         
   1   3   4        207.79        249.24        24.37 o                         
   3   3   4        886.18        880.47        32.62 o                         
   5   3   4        104.85         86.32        14.97 o                         
   7   3   4        816.79        757.86        50.51 o                         
   9   3   4      18234.09      17948.50       488.17 o                         
  11   3   4         45.74         22.81        26.58 o                         
 -10   4   4        414.31        465.98        43.15 o                         
  -8   4   4          3.95          2.58         9.29 o                         
  -6   4   4        435.54        356.31        31.87 o                         
  -4   4   4        201.79        200.57        32.72 o                         
  -2   4   4         33.97         29.23        12.27 o                         
   0   4   4       1133.48       1154.21        41.47 o                         
   2   4   4      62783.26      63830.02      1606.22 o                         
   4   4   4        655.29        714.93        39.32 o                         
   6   4   4         87.45         48.31        12.31 o                         
   8   4   4        212.22        245.98        32.44 o                         
  10   4   4         99.27        133.56        27.43 o                         
  -9   5   4         57.31         45.33        27.42 o                         
  -7   5   4        371.20        404.49        34.05 o                         
  -5   5   4      24010.93      23721.28       722.66 o                         
  -3   5   4        659.89        627.81        61.85 o                         
  -1   5   4          1.65         -0.71        11.35 o                         
   1   5   4       1282.71       1294.72        79.01 o                         
   3   5   4        624.56        640.12        77.96 o                         
   5   5   4         83.84         76.98        18.81 o                         
   7   5   4        251.05        214.01        30.07 o                         
  -4   6   4       1175.27       1106.63       138.89 o                         
  -2   6   4         61.61         86.21        29.21 o                         
   0   6   4        330.82        257.09        43.51 o                         
   2   6   4       1978.13       1808.81        96.13 o                         
   4   6   4         75.83        118.29        19.26 o                         
  -2  -6   5        313.55        411.94        87.00 o                         
   0  -6   5         93.05        128.03        54.87 o                         
  -7  -5   5        561.46        523.28        65.23 o                         
  -5  -5   5         15.09         16.40        22.21 o                         
  -3  -5   5       1079.09        938.49       162.21 o                         
  -1  -5   5      20108.05      20184.62       810.23 o                         
   1  -5   5        229.56        266.12        41.90 o                         
   3  -5   5         89.57        121.20        32.33 o                         
 -10  -4   5        351.31        311.32        53.50 o                         
  -8  -4   5       3038.58       3167.69       152.48 o                         
  -6  -4   5         77.75         90.30        28.42 o                         
  -4  -4   5         59.37         54.57        22.54 o                         
  -2  -4   5        876.81        874.60        71.14 o                         
   0  -4   5       1382.24       1475.89        81.53 o                         
   2  -4   5        104.16        115.87        27.02 o                         
   4  -4   5        604.19        611.06        45.83 o                         
   6  -4   5       2918.24       2930.47       128.83 o                         
   8  -4   5         39.89         63.07        25.09 o                         
 -11  -3   5         49.80         50.56        20.63 o                         
  -9  -3   5        730.37        763.33        94.20 o                         
  -7  -3   5        515.81        601.01        46.15 o                         
  -5  -3   5        135.18        153.18        66.18 o                         
  -3  -3   5        431.42        425.94        45.52 o                         
  -1  -3   5      46353.50      47368.61      1152.31 o                         
   1  -3   5        598.73        581.96        59.90 o                         
   3  -3   5         73.60        103.38        18.07 o                         
   5  -3   5        891.91        959.03        70.96 o                         
   7  -3   5        624.30        593.09        45.58 o                         
   9  -3   5        101.63        116.95        23.66 o                         
 -12  -2   5          4.85         13.98        15.33 o                         
 -10  -2   5        443.74        430.94        41.10 o                         
  -8  -2   5      65784.24      67793.87      1582.04 o                         
  -6  -2   5        238.84        265.22        28.84 o                         
  -4  -2   5         41.84         35.08        12.01 o                         
  -2  -2   5        478.22        398.28        66.45 o                         
   0  -2   5        103.19         93.30        21.71 o                         
   2  -2   5         73.35         91.44        16.00 o                         
   4  -2   5        546.10        540.05        39.36 o                         
   6  -2   5      63702.95      66146.11      1528.86 o                         
   8  -2   5        144.77        161.60        24.29 o                         
  10  -2   5        113.15        175.39        28.23 o                         
 -13  -1   5         44.09         -6.41        12.98 o                         
 -11  -1   5         69.09         92.34        29.26 o                         
  -9  -1   5        194.58        188.79        25.45 o                         
  -7  -1   5        372.67        358.02        32.33 o                         
  -5  -1   5         31.84         24.55        13.58 o                         
  -3  -1   5        744.56        915.41        35.10 o                         
  -1  -1   5      77837.08      76518.70      1472.77 o                         
   1  -1   5         62.58         21.47         7.15 o                         
   3  -1   5        231.38        193.15        21.24 o                         
   5  -1   5         31.70         15.47         9.51 o                         
   7  -1   5        590.85        553.32        38.55 o                         
   9  -1   5        111.74        132.50        19.94 o                         
  11  -1   5        450.74        328.77        50.73 o                         
 -14   0   5        226.87        332.10        34.35 o                         
 -12   0   5        245.32        277.21        36.67 o                         
 -10   0   5        429.28        414.69        39.42 o                         
  -8   0   5       9524.07       9442.58       252.05 o                         
  -6   0   5         78.78         48.82         8.63 o                         
  -4   0   5          2.29          4.32         5.01 o                         
  -2   0   5         58.57         75.61         9.04 o                         
   0   0   5       1286.28       1110.72        32.62 o                         
   2   0   5         14.41         17.99         4.76 o                         
   4   0   5        777.86        945.80        32.89 o                         
   6   0   5       9082.23       9088.67       306.83 o                         
   8   0   5         88.60        108.64        36.07 o                         
  10   0   5        351.07        411.56        54.18 o                         
  12   0   5          6.41          6.53        22.20 o                         
 -13   1   5         47.59          0.74        18.73 o                         
 -11   1   5         65.36         34.18        21.42 o                         
  -9   1   5        134.41        154.89        23.28 o                         
  -7   1   5        480.23        460.65        66.11 o                         
  -5   1   5         43.37         43.55         8.78 o                         
  -3   1   5        775.97        934.17        26.12 o                         
  -1   1   5      72173.48      69568.53      1074.03 o                         
   1   1   5         73.02         43.30        13.33 o                         
   3   1   5        227.39        216.50        33.83 o                         
   5   1   5          6.24         -7.53         8.50 o                         
   7   1   5        708.14        720.03        62.34 o                         
   9   1   5        112.76        137.67        32.06 o                         
  11   1   5        480.07        324.60        49.91 o                         
 -12   2   5          0.52         -1.74        18.65 o                         
 -10   2   5        477.95        474.44        42.85 o                         
  -8   2   5      65481.20      66263.79      1224.93 o                         
  -6   2   5        253.24        275.30        18.13 o                         
  -4   2   5         40.30         36.45         7.90 o                         
  -2   2   5        460.88        420.53        15.70 o                         
   0   2   5        134.82        126.24        12.78 o                         
   2   2   5         63.47         76.81        10.64 o                         
   4   2   5        602.84        657.23        42.16 o                         
   6   2   5      63434.32      63636.43      1527.75 o                         
   8   2   5        139.66        125.33        31.43 o                         
  10   2   5        118.28        138.39        36.20 o                         
 -11   3   5         45.30         51.54        18.90 o                         
  -9   3   5        804.48        916.63        57.60 o                         
  -7   3   5        460.88        461.32        81.78 o                         
  -5   3   5        112.74        103.72        11.06 o                         
  -3   3   5        468.72        495.01        22.52 o                         
  -1   3   5      50404.02      50946.59       924.16 o                         
   1   3   5        645.87        665.46        29.84 o                         
   3   3   5         65.57         38.43         9.89 o                         
   5   3   5        969.66       1033.22        47.05 o                         
   7   3   5        531.00        542.09        53.93 o                         
   9   3   5         91.82         66.60        21.14 o                         
 -10   4   5        322.52        309.72       104.06 o                         
  -8   4   5       3251.89       3230.26       112.19 o                         
  -6   4   5        103.41        158.65        22.14 o                         
  -4   4   5         44.75         19.98        17.69 o                         
  -2   4   5       1075.76       1026.74        46.18 o                         
   0   4   5       1426.65       1446.03        78.79 o                         
   2   4   5         95.95         80.94        14.86 o                         
   4   4   5        567.93        533.26        35.69 o                         
   6   4   5       3097.52       2884.12       102.78 o                         
   8   4   5         62.88        135.20        40.48 o                         
  -7   5   5        711.35        724.53       100.39 o                         
  -5   5   5         15.50          6.78        19.06 o                         
  -3   5   5       1065.05        916.15        78.50 o                         
  -1   5   5      17326.54      17004.52       574.26 o                         
   1   5   5        198.91        216.20        21.49 o                         
   3   5   5         80.39         93.71        19.43 o                         
   5   5   5        314.34        297.93        46.91 o                         
  -2   6   5        259.26        223.49        43.60 o                         
   0   6   5        117.01         81.76        29.17 o                         
  -7  -5   6         29.14         19.32        28.80 o                         
  -5  -5   6       1000.69       1022.79        90.29 o                         
  -3  -5   6        583.57        671.58        79.45 o                         
  -1  -5   6        107.87        126.72        33.82 o                         
   1  -5   6        313.89        308.27        50.59 o                         
 -10  -4   6         53.25         35.13        29.30 o                         
  -8  -4   6         25.54         37.02        26.84 o                         
  -6  -4   6        763.41        758.91        75.38 o                         
  -4  -4   6      44513.98      46530.93      1351.84 o                         
  -2  -4   6        550.06        600.45        61.67 o                         
   0  -4   6         51.50         44.09        21.78 o                         
   2  -4   6        395.00        431.81       102.12 o                         
   4  -4   6         78.17         87.26        25.08 o                         
   6  -4   6         92.82        118.11        24.52 o                         
 -11  -3   6      15674.23      15570.92       401.44 o                         
  -9  -3   6        104.67        126.31        50.97 o                         
  -7  -3   6         60.33         78.20        28.44 o                         
  -5  -3   6         23.19         16.19        22.15 o                         
  -3  -3   6        728.63        752.95        66.14 o                         
  -1  -3   6         21.11          0.12        10.94 o                         
   1  -3   6       1119.03       1196.56        58.76 o                         
   3  -3   6      30594.68      30402.07       874.90 o                         
   5  -3   6         24.85         22.60        20.36 o                         
   7  -3   6        185.99        200.48        32.71 o                         
   9  -3   6         15.77         13.51        34.45 o                         
 -12  -2   6         71.80         55.34        22.81 o                         
 -10  -2   6        612.82        651.49        52.69 o                         
  -8  -2   6        141.90        152.77        24.21 o                         
  -6  -2   6        705.39        764.45        51.92 o                         
  -4  -2   6       9396.18       9562.54       220.77 o                         
  -2  -2   6        209.86        168.34        26.20 o                         
   0  -2   6         68.08         69.19        15.92 o                         
   2  -2   6        360.45        465.49        47.28 o                         
   4  -2   6       1337.18       1369.46        60.91 o                         
   6  -2   6        109.58        106.78        24.05 o                         
   8  -2   6        662.49        634.05        47.63 o                         
  10  -2   6       1893.30       1763.74        77.76 o                         
 -13  -1   6        274.39        227.75        40.86 o                         
 -11  -1   6      21189.66      21628.11       573.26 o                         
  -9  -1   6         41.28         37.44        14.22 o                         
  -7  -1   6         12.32         12.74        10.11 o                         
  -5  -1   6        497.66        529.89        53.75 o                         
  -3  -1   6        616.48        532.27        30.83 o                         
  -1  -1   6         61.62         66.15        11.83 o                         
   1  -1   6        600.67        649.21        36.09 o                         
   3  -1   6      44848.32      45815.36      1112.29 o                         
   5  -1   6        205.30        160.67        24.88 o                         
   7  -1   6        212.71        248.75        26.29 o                         
   9  -1   6        231.69        214.18        36.13 o                         
  11  -1   6        437.45        377.38        56.76 o                         
 -12   0   6        511.70        538.12        44.90 o                         
 -10   0   6         24.83         25.44        22.19 o                         
  -8   0   6          7.91          7.06         8.62 o                         
  -6   0   6        491.17        533.85        33.52 o                         
  -4   0   6      99521.09      97684.68      1747.23 o                         
  -2   0   6         24.91         12.01         6.28 o                         
   0   0   6        144.41        135.72        12.83 o                         
   2   0   6        337.42        283.43        20.93 o                         
   4   0   6         87.31         78.48        13.65 o                         
   6   0   6         78.05         97.20        12.34 o                         
   8   0   6        371.86        273.75        42.29 o                         
  10   0   6      31478.92      31200.53       963.07 o                         
 -13   1   6        272.49        254.06        74.38 o                         
 -11   1   6      24023.15      24277.99       578.10 o                         
  -9   1   6         50.56         76.96        40.22 o                         
  -7   1   6         19.07         23.63         8.62 o                         
  -5   1   6        619.20        534.67        43.84 o                         
  -3   1   6        510.14        449.81        21.44 o                         
  -1   1   6         53.03         77.59         9.42 o                         
   1   1   6        585.37        651.46        29.57 o                         
   3   1   6      49049.04      49978.04      1148.46 o                         
   5   1   6        208.76        267.93        36.74 o                         
   7   1   6        197.80        203.99        51.83 o                         
   9   1   6        299.32        284.70        45.21 o                         
  11   1   6        348.76        459.18        62.47 o                         
 -12   2   6        137.21        135.84        34.53 o                         
 -10   2   6        641.70        674.21        64.49 o                         
  -8   2   6        140.00        141.23        16.60 o                         
  -6   2   6        686.77        740.68        31.57 o                         
  -4   2   6       9510.73       9689.06       191.90 o                         
  -2   2   6        240.68        244.87        15.15 o                         
   0   2   6         53.06         42.41        10.03 o                         
   2   2   6        507.66        594.78        34.33 o                         
   4   2   6       1352.27       1266.08        57.66 o                         
   6   2   6        104.05        110.73        21.59 o                         
   8   2   6        641.94        562.82        63.74 o                         
  10   2   6       1971.17       1904.20       285.68 o                         
 -11   3   6      13331.34      12970.67       467.65 o                         
  -9   3   6         98.42         80.29        32.41 o                         
  -7   3   6         49.42         27.91        12.23 o                         
  -5   3   6         37.81         44.17         9.21 o                         
  -3   3   6        894.32        954.20        35.52 o                         
  -1   3   6         15.58         24.11         9.64 o                         
   1   3   6       1146.48       1229.78        43.36 o                         
   3   3   6      27122.73      27726.57       595.74 o                         
   5   3   6         18.34         24.74        15.42 o                         
   7   3   6        187.78        210.35        50.76 o                         
   9   3   6         54.29         47.90        28.16 o                         
 -10   4   6         82.38         73.90        21.96 o                         
  -8   4   6         14.58          1.15        11.77 o                         
  -6   4   6        834.81        791.82        45.13 o                         
  -4   4   6      44066.97      44161.78      1338.78 o                         
  -2   4   6        547.56        561.14        96.33 o                         
   0   4   6         55.21         60.31        25.60 o                         
   2   4   6        343.17        357.53        33.88 o                         
   4   4   6         96.85        149.68        24.06 o                         
   6   4   6         85.66         64.29        56.70 o                         
  -7   5   6         28.41         -0.57        22.36 o                         
  -5   5   6       1032.77       1098.07       121.99 o                         
  -3   5   6        491.73        451.54        56.82 o                         
  -1   5   6         96.65        110.15        16.65 o                         
   1   5   6        355.23        342.10        33.00 o                         
   3   5   6      16996.12      17498.72       446.00 o                         
  -5  -5   7        137.49        150.26        43.47 o                         
  -3  -5   7         39.02         19.55        26.35 o                         
  -1  -5   7         84.04         47.52        38.67 o                         
   1  -5   7        551.25        429.52        83.07 o                         
  -8  -4   7        365.64        372.33        60.47 o                         
  -6  -4   7        993.34       1272.44       193.66 o                         
  -4  -4   7         63.57         59.43        30.26 o                         
  -2  -4   7        705.77        759.76        72.11 o                         
   0  -4   7       3027.69       3166.35       140.85 o                         
   2  -4   7        112.30        121.28        32.41 o                         
   4  -4   7         71.92         88.29        30.30 o                         
   6  -4   7        561.66        526.40        51.13 o                         
  -9  -3   7        331.17        285.85        50.31 o                         
  -7  -3   7      21581.93      22336.47       742.38 o                         
  -5  -3   7        329.55        376.87        53.55 o                         
  -3  -3   7          1.58         10.12        22.18 o                         
  -1  -3   7        997.68       1041.47        60.87 o                         
   1  -3   7        665.59        653.39        60.12 o                         
   3  -3   7        118.79        131.76        29.28 o                         
   5  -3   7        389.97        330.26        46.19 o                         
   7  -3   7      14590.55      14815.90       407.46 o                         
 -12  -2   7         71.63         48.64        21.43 o                         
 -10  -2   7          3.60         -3.33        13.58 o                         
  -8  -2   7        576.80        661.39       125.30 o                         
  -6  -2   7         33.95         68.07        19.20 o                         
  -4  -2   7         60.83         50.08        16.93 o                         
  -2  -2   7        683.10        709.45        49.43 o                         
   0  -2   7      64717.43      65927.34      1559.91 o                         
   2  -2   7        157.22        198.33        31.40 o                         
   4  -2   7        135.02        143.66        23.69 o                         
   6  -2   7        298.93        252.52        30.73 o                         
   8  -2   7         41.83         91.67        21.29 o                         
 -11  -1   7         50.84         49.10        29.77 o                         
  -9  -1   7        622.64        543.69        57.42 o                         
  -7  -1   7      32934.25      33122.55       671.01 o                         
  -5  -1   7         17.00         -7.37         8.15 o                         
  -3  -1   7         62.67         59.40        22.99 o                         
  -1  -1   7        118.44        102.07        17.50 o                         
   1  -1   7        693.83        664.55        58.39 o                         
   3  -1   7         57.19         74.79        39.44 o                         
   5  -1   7        768.40        727.54        45.11 o                         
   7  -1   7      22073.55      21693.43       527.09 o                         
   9  -1   7         22.84          8.93        26.61 o                         
 -12   0   7          0.76          6.95        14.84 o                         
 -10   0   7         62.79         71.19        18.55 o                         
  -8   0   7         12.19          9.77        13.83 o                         
  -6   0   7        921.66        906.59        56.46 o                         
  -4   0   7         30.70         22.32         8.88 o                         
  -2   0   7        979.37       1004.22        35.50 o                         
   0   0   7       9435.58       9724.70       194.34 o                         
   2   0   7        262.26        271.44        25.96 o                         
   4   0   7        191.70        216.10        22.75 o                         
   6   0   7         61.33         50.59        23.98 o                         
   8   0   7       1008.76       1078.68        91.03 o                         
 -11   1   7         69.46         42.80        14.28 o                         
  -9   1   7        639.45        544.01        62.45 o                         
  -7   1   7      29395.21      28997.28       743.34 o                         
  -5   1   7         22.07         19.13         8.39 o                         
  -3   1   7         47.87         45.80         8.63 o                         
  -1   1   7         57.30         43.55        15.15 o                         
   1   1   7        847.76        839.94        70.73 o                         
   3   1   7         52.75         76.54        18.21 o                         
   5   1   7        805.41        781.38        68.94 o                         
   7   1   7      19298.57      19363.07       644.57 o                         
   9   1   7         23.65          3.02        23.71 o                         
 -12   2   7         80.03        110.14        30.44 o                         
 -10   2   7          3.84          6.72        10.18 o                         
  -8   2   7        537.06        581.41        66.56 o                         
  -6   2   7         61.32         74.93        13.24 o                         
  -4   2   7         49.22         51.36        14.36 o                         
  -2   2   7        734.14        726.30        31.19 o                         
   0   2   7      64449.57      66786.83      1342.67 o                         
   2   2   7        146.99        154.52        23.03 o                         
   4   2   7        138.64        153.80        25.15 o                         
   6   2   7        268.60        353.03        54.49 o                         
   8   2   7         47.32         74.06        30.64 o                         
  -9   3   7        342.31        323.41        56.11 o                         
  -7   3   7      24282.72      25033.55       515.69 o                         
  -5   3   7        360.50        427.75        28.30 o                         
  -3   3   7          5.55         10.94        11.00 o                         
  -1   3   7       1096.03       1054.59        53.35 o                         
   1   3   7        547.84        548.58        36.05 o                         
   3   3   7        112.09        120.66        19.58 o                         
   5   3   7        384.97        389.76        46.71 o                         
   7   3   7      16728.29      16424.27       420.60 o                         
  -8   4   7        505.13        424.78        45.71 o                         
  -6   4   7       1017.73       1112.19        54.71 o                         
  -4   4   7         63.15         72.72        14.70 o                         
  -2   4   7        662.98        602.68        62.97 o                         
   0   4   7       3199.99       3231.90       109.23 o                         
   2   4   7        148.74        182.15        65.38 o                         
   4   4   7         56.41         67.12        18.17 o                         
   6   4   7        719.46        722.81        68.49 o                         
  -5   5   7        114.30        110.16        36.27 o                         
  -3   5   7         29.72         12.67        20.27 o                         
  -1   5   7        168.32        185.24        24.47 o                         
   1   5   7        689.50        678.29        77.95 o                         
  -6  -4   8         11.55         50.09        31.52 o                         
  -4  -4   8        447.13        514.41        67.64 o                         
  -2  -4   8         35.56         60.29        29.71 o                         
   0  -4   8        104.43        113.94        46.52 o                         
   2  -4   8        579.41        544.90        61.54 o                         
  -9  -3   8        391.63        387.95        82.37 o                         
  -7  -3   8          1.69         -7.61        23.96 o                         
  -5  -3   8        943.75        877.53        82.62 o                         
  -3  -3   8      21753.09      21710.18       656.19 o                         
  -1  -3   8         13.31         -1.71        15.31 o                         
   1  -3   8         97.04        108.19        29.27 o                         
   3  -3   8          2.08         13.53        15.93 o                         
   5  -3   8        496.93        582.88        52.46 o                         
 -10  -2   8       2106.41       1963.46       153.17 o                         
  -8  -2   8         35.78         33.03        19.94 o                         
  -6  -2   8         19.43         -0.41        19.89 o                         
  -4  -2   8        211.31        231.14        35.61 o                         
  -2  -2   8       1222.15       1164.80        88.02 o                         
   0  -2   8         28.98         15.66        17.23 o                         
   2  -2   8        911.61        823.06        56.48 o                         
   4  -2   8       3111.81       3103.45       113.00 o                         
   6  -2   8        124.93        143.79        26.40 o                         
 -11  -1   8        336.36        337.55        42.06 o                         
  -9  -1   8        347.08        446.13        44.12 o                         
  -7  -1   8         86.92         82.16        18.06 o                         
  -5  -1   8        642.76        612.26        55.62 o                         
  -3  -1   8      30224.56      30436.23       769.42 o                         
  -1  -1   8        217.37        231.74        23.72 o                         
   1  -1   8         80.22        100.56        26.91 o                         
   3  -1   8        392.32        332.80        55.66 o                         
   5  -1   8        643.09        633.02        76.38 o                         
   7  -1   8         94.38         86.23        17.82 o                         
 -10   0   8      33497.89      32710.59       698.85 o                         
  -8   0   8          0.28          2.64        10.63 o                         
  -6   0   8         33.44         48.19        14.55 o                         
  -4   0   8        558.11        570.82        37.22 o                         
  -2   0   8         25.16         20.69         9.26 o                         
   0   0   8         94.31         86.40        16.62 o                         
   2   0   8        582.36        499.67        61.89 o                         
   4   0   8      44513.48      44853.79      1067.05 o                         
   6   0   8         14.64        -16.65        17.19 o                         
   8   0   8        118.34        121.61        36.85 o                         
 -11   1   8        431.76        457.91        41.71 o                         
  -9   1   8        264.98        264.94        29.73 o                         
  -7   1   8         74.44         73.65        15.68 o                         
  -5   1   8        625.30        554.59        31.89 o                         
  -3   1   8      33653.78      33276.48       605.98 o                         
  -1   1   8        216.43        263.43        20.90 o                         
   1   1   8         84.05        104.53        14.00 o                         
   3   1   8        491.01        529.18        56.63 o                         
   5   1   8        511.81        568.90        62.45 o                         
   7   1   8         93.12         99.41        33.90 o                         
 -10   2   8       2204.60       2259.73        84.26 o                         
  -8   2   8         48.02         67.88        23.50 o                         
  -6   2   8         12.59          9.78         9.58 o                         
  -4   2   8        330.48        337.28        30.43 o                         
  -2   2   8       1231.50       1231.19        41.30 o                         
   0   2   8         28.55         15.37        12.12 o                         
   2   2   8        887.71        815.65        53.95 o                         
   4   2   8       3191.78       3196.39       114.00 o                         
   6   2   8        142.35        195.46        40.26 o                         
  -9   3   8        508.89        464.49        53.46 o                         
  -7   3   8          4.23         12.23         9.78 o                         
  -5   3   8        962.08        925.51        56.61 o                         
  -3   3   8      18911.64      19471.81       505.16 o                         
  -1   3   8         10.81         17.83        19.05 o                         
   1   3   8         86.33        124.91        32.14 o                         
   3   3   8         24.57         14.92        15.30 o                         
   5   3   8        627.62        732.07        58.80 o                         
  -6   4   8         13.54         62.03        29.56 o                         
  -4   4   8        377.07        429.39        40.13 o                         
  -2   4   8         66.42         79.94        20.72 o                         
   0   4   8         90.74        104.10        28.74 o                         
   2   4   8        646.18        668.04        85.02 o                         
  -7  -3   9        675.60        660.30        77.79 o                         
  -5  -3   9        433.24        441.76        60.69 o                         
  -3  -3   9        121.63         81.61        32.47 o                         
  -1  -3   9        474.39        397.14        54.11 o                         
   1  -3   9      14850.43      14709.89       497.48 o                         
   3  -3   9        273.46        345.85        99.26 o                         
  -8  -2   9        500.02        461.92        66.85 o                         
  -6  -2   9      32972.93      33277.06      1017.36 o                         
  -4  -2   9         96.47         80.57        23.78 o                         
  -2  -2   9         59.70         42.83        23.51 o                         
   0  -2   9        445.69        580.16        48.28 o                         
   2  -2   9         14.56         50.66        20.26 o                         
   4  -2   9        121.98        124.46        24.85 o                         
  -9  -1   9         26.28         12.45        17.13 o                         
  -7  -1   9        198.00        224.36        27.01 o                         
  -5  -1   9        465.09        548.41        40.48 o                         
  -3  -1   9         28.66         56.97        23.24 o                         
  -1  -1   9        867.36        857.04        55.55 o                         
   1  -1   9      22563.19      22031.14       532.37 o                         
   3  -1   9         40.70         50.74        33.68 o                         
   5  -1   9        131.79        114.56        22.72 o                         
 -10   0   9         61.60         78.47        33.43 o                         
  -8   0   9        712.33        621.77        50.07 o                         
  -6   0   9       3404.12       3571.13       107.55 o                         
  -4   0   9        140.00        140.53        20.78 o                         
  -2   0   9         16.05         10.96        11.06 o                         
   0   0   9        105.82         81.39        17.81 o                         
   2   0   9       1196.28       1205.45        58.26 o                         
   4   0   9         42.23         26.83        12.23 o                         
   6   0   9        768.55        633.90        71.34 o                         
  -9   1   9         18.33          9.72        13.23 o                         
  -7   1   9        116.56        163.86        38.95 o                         
  -5   1   9        595.57        602.83        39.27 o                         
  -3   1   9         25.87         12.79        10.85 o                         
  -1   1   9        901.19        773.96        39.97 o                         
   1   1   9      19757.67      19822.49       506.69 o                         
   3   1   9         49.54         34.29        24.37 o                         
   5   1   9        132.77        167.63        58.04 o                         
  -8   2   9        531.18        453.63        41.12 o                         
  -6   2   9      32788.58      32766.69       800.03 o                         
  -4   2   9         88.33        120.40        17.29 o                         
  -2   2   9         62.13         60.18        13.04 o                         
   0   2   9        402.73        428.49        50.12 o                         
   2   2   9         28.30         29.93        18.16 o                         
   4   2   9        115.01         83.11        30.31 o                         
  -7   3   9        764.49        835.47        59.57 o                         
  -5   3   9        331.86        368.19        28.33 o                         
  -3   3   9        116.11        113.86        44.17 o                         
  -1   3   9        466.31        360.33        44.80 o                         
   1   3   9      17007.87      16137.48       498.94 o                         
   3   3   9        283.03        381.38        48.72 o                         
  -4  -2  10        789.40        608.61        64.87 o                         
  -2  -2  10       2102.67       2131.08       109.97 o                         
   0  -2  10        144.10        204.74        46.28 o                         
  -7  -1  10         69.49         66.31        20.13 o                         
  -5  -1  10          8.70          0.17        15.41 o                         
  -3  -1  10        410.92        438.94        82.93 o                         
  -1  -1  10        557.83        549.07        46.01 o                         
   1  -1  10         86.88         42.33        37.36 o                         
   3  -1  10        608.14        471.53        58.66 o                         
  -6   0  10         95.75         76.82        38.41 o                         
  -4   0  10        568.93        405.91        40.28 o                         
  -2   0  10      32689.41      32765.00       982.89 o                         
   0   0  10          7.37         -1.51        14.09 o                         
   2   0  10         90.78        118.52        23.52 o                         
  -7   1  10         71.82         88.89        19.70 o                         
  -5   1  10         17.26         25.63        13.84 o                         
  -3   1  10        517.19        574.14        43.73 o                         
  -1   1  10        427.53        447.92        42.00 o                         
   1   1  10         90.43         32.80        25.58 o                         
   3   1  10        579.17        419.19        96.76 o                         
  -4   2  10        767.25        646.75        70.12 o                         
  -2   2  10       2173.79       2118.59        84.73 o                         
   0   2  10        161.77        218.13        39.57 o                         
                                                                                
