# Supplementary material for: Syntheses and crystal structures of the quaternary thio­germanates Cu4FeGe2S7 and Cu4CoGe2S7
Source: Acta Crystallogr E Crystallogr Commun. 2020 Jun 19;76(Pt 7):1117–21. doi: 10.1107/S2056989020007872 (PMC7336805; doi:10.1107/S2056989020007872)
Supplement: Supplementary file 3 [file e-76-01117-IIsup3.hkl]

data_II                                                                         
_shelx_title ' Cu4FeGe2S7 in C2'                                                
_shelx_refln_list_code          4                                               
_shelx_F_calc_maximum      406.74                                               
_exptl_crystal_F_000       636.00                                               
_reflns_d_resolution_high  0.7708                                               
                                                                                
loop_                                                                           
 _space_group_symop_operation_xyz                                               
 'x, y, z'                                                                      
 '-x, y, -z'                                                                    
 'x+1/2, y+1/2, z'                                                              
 '-x+1/2, y+1/2, -z'                                                            
                                                                                
_cell_length_a    11.7405                                                       
_cell_length_b     5.3589                                                       
_cell_length_c     8.3420                                                       
_cell_angle_alpha  90.000                                                       
_cell_angle_beta   98.661                                                       
_cell_angle_gamma  90.000                                                       
                                                                                
_shelx_F_squared_multiplier     1.000                                           
                                                                                
loop_                                                                           
 _refln_index_h                                                                 
 _refln_index_k                                                                 
 _refln_index_l                                                                 
 _refln_F_squared_calc                                                          
 _refln_F_squared_meas                                                          
 _refln_F_squared_sigma                                                         
 _refln_observed_status                                                         
   0  -6   0       2924.05       3015.23       166.13 o                         
   2  -6   0        213.80        259.22        40.02 o                         
   4  -6   0         69.71         48.53        33.37 o                         
   6  -6   0       1389.45       1217.40        96.39 o                         
   1  -5   0       1247.00       1333.49        75.15 o                         
   3  -5   0         60.87         85.41        26.38 o                         
   5  -5   0        542.22        519.59        94.88 o                         
   7  -5   0      21561.84      22375.06       675.16 o                         
   9  -5   0        316.91        284.90        51.17 o                         
   0  -4   0      97197.64      84297.09      2678.65 o                         
   2  -4   0       1348.56       1426.96        63.80 o                         
   4  -4   0         81.40         85.61        24.23 o                         
   6  -4   0        255.91        238.44        36.17 o                         
   8  -4   0        229.99        234.96        34.11 o                         
  10  -4   0         39.64        -12.25        32.31 o                         
  12  -4   0        508.91        440.54       139.04 o                         
   1  -3   0        445.72        443.22        32.37 o                         
   3  -3   0        111.67        127.89        18.37 o                         
   5  -3   0        834.53        793.50        46.58 o                         
   7  -3   0      46343.01      47528.41      1267.70 o                         
   9  -3   0        238.67        220.12        55.19 o                         
  11  -3   0        454.92        473.42        79.63 o                         
  13  -3   0        139.93        140.10        62.99 o                         
   0  -2   0      28923.22      27181.35       883.97 o                         
   2  -2   0        165.36        142.20        14.73 o                         
   4  -2   0        544.62        477.75        25.36 o                         
   6  -2   0        698.41        673.81        26.77 o                         
   8  -2   0        511.27        517.46        67.54 o                         
  10  -2   0        443.32        497.33        62.68 o                         
  12  -2   0        374.07        361.78        67.43 o                         
  14  -2   0       1753.88       1288.07       191.43 o                         
   1  -1   0        580.34        528.75        26.06 o                         
   3  -1   0         14.65         35.43         7.00 o                         
   5  -1   0         62.88         77.36        20.06 o                         
   7  -1   0      73343.19      79413.95      2664.68 o                         
   9  -1   0         62.90         49.01        23.95 o                         
  11  -1   0        660.28        734.61        73.28 o                         
  13  -1   0        216.37        194.59        62.37 o                         
   2   0   0          2.47         -2.61         5.17 o                         
   4   0   0        278.63        267.24        24.95 o                         
   6   0   0        134.62        103.54        35.01 o                         
   8   0   0        333.67        404.19        42.87 o                         
  10   0   0         48.09        101.55        28.36 o                         
  12   0   0        174.55        147.21        52.13 o                         
  14   0   0      32959.68      30949.65      1583.43 o                         
   1   1   0        633.39        573.49        19.93 o                         
   3   1   0         15.44         29.27         7.33 o                         
   5   1   0         85.84        104.28        14.72 o                         
   7   1   0      78727.84      84051.99      2164.57 o                         
   9   1   0         71.97         71.02        37.14 o                         
  11   1   0        583.38        614.33        84.76 o                         
  13   1   0        235.22        221.88        88.32 o                         
   0   2   0      28999.62      27300.66       725.59 o                         
   2   2   0        195.62        168.56        11.65 o                         
   4   2   0        517.48        490.66        25.67 o                         
   6   2   0        862.67        770.26        55.13 o                         
   8   2   0        593.15        553.50        56.97 o                         
  10   2   0        433.33        474.30        98.09 o                         
  12   2   0        356.12        256.45        89.43 o                         
  14   2   0       1847.90       2120.80       191.01 o                         
   1   3   0        626.06        710.98        32.73 o                         
   3   3   0         93.88        102.10        17.23 o                         
   5   3   0        842.26        889.63        46.97 o                         
   7   3   0      42010.23      45640.70      1542.09 o                         
   9   3   0        220.49        212.84        51.67 o                         
  11   3   0        500.81        570.64        84.56 o                         
  13   3   0        230.47        288.51        70.44 o                         
   0   4   0      96499.22      81974.11      2183.39 o                         
   2   4   0       1395.66       1466.20        50.87 o                         
   4   4   0         81.96         65.18        16.69 o                         
   6   4   0        262.70        266.63        50.22 o                         
   8   4   0        205.68        104.04        37.43 o                         
  10   4   0         38.44         41.30        39.15 o                         
  12   4   0        566.48        660.62       102.50 o                         
   1   5   0       1228.75       1268.96        90.80 o                         
   3   5   0         49.95         45.21        16.81 o                         
   5   5   0        633.41        585.54        40.47 o                         
   7   5   0      24053.81      24757.82       836.48 o                         
   9   5   0        368.54        300.86        66.99 o                         
   0   6   0       3154.36       2923.85       154.29 o                         
   2   6   0        209.37        215.20        32.75 o                         
   4   6   0         51.17         27.50        18.41 o                         
   6   6   0       1546.53       1457.94       280.51 o                         
  -6  -6   1          9.48          3.09        23.93 o                         
  -4  -6   1        191.69        208.92        50.62 o                         
  -2  -6   1        165.04        171.33        38.32 o                         
   0  -6   1          2.30         27.28        22.03 o                         
   2  -6   1       1284.42       1202.17       116.69 o                         
   4  -6   1      31055.14      31507.73       883.97 o                         
   6  -6   1        865.16        726.13        76.28 o                         
  -9  -5   1        465.22        461.71        65.20 o                         
  -7  -5   1        185.39        183.08        40.92 o                         
  -5  -5   1        793.07        774.79        78.77 o                         
  -3  -5   1      29581.81      29086.43       760.84 o                         
  -1  -5   1        931.18        876.88        59.50 o                         
   1  -5   1         83.21         79.69        26.38 o                         
   3  -5   1        529.78        564.19        59.24 o                         
   5  -5   1        373.51        400.90        52.05 o                         
   7  -5   1        144.39         76.10        31.37 o                         
   9  -5   1        870.83        806.10       138.11 o                         
 -12  -4   1         48.67        -21.24        36.93 o                         
 -10  -4   1       2913.87       3154.65       210.84 o                         
  -8  -4   1        294.93        277.96        35.55 o                         
  -6  -4   1        295.81        315.70        46.33 o                         
  -4  -4   1       1109.75       1074.92        66.94 o                         
  -2  -4   1       1709.11       1778.30        60.94 o                         
   0  -4   1        101.26         98.64        26.38 o                         
   2  -4   1        430.11        506.40        36.00 o                         
   4  -4   1       8839.05       9515.55       248.97 o                         
   6  -4   1        130.81        140.88        29.44 o                         
   8  -4   1        373.16        439.83        47.34 o                         
  10  -4   1        906.15        766.45       173.21 o                         
  12  -4   1        376.72        397.39        82.78 o                         
 -13  -3   1        240.00        178.43        61.34 o                         
 -11  -3   1        479.91        487.60        94.32 o                         
  -9  -3   1        777.35        798.37       106.84 o                         
  -7  -3   1        370.32        406.26        24.68 o                         
  -5  -3   1        454.17        411.62        35.31 o                         
  -3  -3   1      75413.16      72019.09      1512.98 o                         
  -1  -3   1        783.99        758.88        97.29 o                         
   1  -3   1         49.78         56.79        12.35 o                         
   3  -3   1       1171.09       1290.63        73.08 o                         
   5  -3   1        914.53        896.71        48.83 o                         
   7  -3   1        144.14        117.14        40.38 o                         
   9  -3   1        255.66        269.84        24.86 o                         
  11  -3   1      21013.07      20794.55      1236.08 o                         
  13  -3   1        115.25        139.04        58.97 o                         
 -14  -2   1        113.84         76.67        68.37 o                         
 -12  -2   1        150.42        110.81        47.86 o                         
 -10  -2   1      65691.45      63177.87      2132.73 o                         
  -8  -2   1        399.85        412.44        63.61 o                         
  -6  -2   1         21.15         23.78        17.06 o                         
  -4  -2   1        348.88        364.02        23.17 o                         
  -2  -2   1        190.84        187.41        13.72 o                         
   0  -2   1         48.40         38.89         7.97 o                         
   2  -2   1        721.43        751.95        29.89 o                         
   4  -2   1     163133.48     167719.19      3411.71 o                         
   6  -2   1        399.46        377.55        26.53 o                         
   8  -2   1        282.34        335.60        46.78 o                         
  10  -2   1        198.75        188.66       101.78 o                         
  12  -2   1        175.51        169.57        70.00 o                         
  14  -2   1         53.16         48.86        53.66 o                         
 -15  -1   1        302.09        361.41        81.49 o                         
 -13  -1   1        279.67        288.00        75.95 o                         
 -11  -1   1        182.72        253.90        45.80 o                         
  -9  -1   1        152.46        170.86        36.26 o                         
  -7  -1   1        690.65        797.12        81.01 o                         
  -5  -1   1         97.34         86.16        25.85 o                         
  -3  -1   1     148868.22     160755.27      4860.99 o                         
  -1  -1   1        107.59        102.87         7.51 o                         
   1  -1   1        194.00        192.65        12.16 o                         
   3  -1   1         39.04         25.27         7.20 o                         
   5  -1   1        330.46        344.72        22.32 o                         
   7  -1   1        164.85        227.88        54.40 o                         
   9  -1   1        417.09        487.14        53.87 o                         
  11  -1   1      31774.88      33108.18       915.05 o                         
  13  -1   1          6.15          9.22        40.67 o                         
 -14   0   1        971.51        740.42       158.66 o                         
 -12   0   1          6.42          1.32        30.76 o                         
 -10   0   1       8861.36       8858.63       284.69 o                         
  -8   0   1        108.09        107.34        23.81 o                         
  -6   0   1        301.45        406.62        38.10 o                         
  -4   0   1        122.83         56.03        12.93 o                         
   0   0   1        113.35         89.14         5.34 o                         
   2   0   1         94.59        167.44        11.32 o                         
   4   0   1      28689.22      29096.79       740.52 o                         
   6   0   1         93.39         37.59        14.67 o                         
   8   0   1       1014.53       1076.24       209.75 o                         
  10   0   1         71.01        112.96        41.44 o                         
  12   0   1        362.21        429.34       107.76 o                         
  14   0   1        417.35        500.00       134.70 o                         
 -15   1   1        320.49        199.29        99.11 o                         
 -13   1   1        301.44        188.53        84.03 o                         
 -11   1   1        182.05        297.25        93.70 o                         
  -9   1   1        213.87        223.96        41.47 o                         
  -7   1   1        745.95        762.18        77.25 o                         
  -5   1   1        106.90        131.81        16.70 o                         
  -3   1   1     139932.19     144818.08      3384.83 o                         
  -1   1   1        122.10        120.48         7.49 o                         
   1   1   1        183.16        150.58        25.35 o                         
   3   1   1         86.85         84.45         7.97 o                         
   5   1   1        405.17        444.71        32.62 o                         
   7   1   1        161.85        208.40        22.57 o                         
   9   1   1        441.85        437.66        57.88 o                         
  11   1   1      28329.54      30896.77      1098.17 o                         
  13   1   1          4.16         48.44        62.43 o                         
 -14   2   1        121.85        116.54        56.61 o                         
 -12   2   1        155.35        134.98        52.77 o                         
 -10   2   1      65401.03      65483.87      2137.08 o                         
  -8   2   1        447.78        378.07        56.34 o                         
  -6   2   1         17.67         21.97         8.83 o                         
  -4   2   1        352.26        359.49        89.53 o                         
  -2   2   1        225.55        198.84        24.80 o                         
   0   2   1         40.59         32.28         8.27 o                         
   2   2   1        794.33        842.81        32.89 o                         
   4   2   1     162627.47     172851.17      3107.66 o                         
   6   2   1        411.21        381.23        33.71 o                         
   8   2   1        285.38        354.60        48.12 o                         
  10   2   1        195.47        229.41        72.16 o                         
  12   2   1        161.77        202.45        80.76 o                         
  14   2   1         53.36        117.34        86.12 o                         
 -13   3   1        210.41         65.24        47.05 o                         
 -11   3   1        496.70        441.45        75.36 o                         
  -9   3   1        784.59        736.60        88.60 o                         
  -7   3   1        314.86        342.97        91.06 o                         
  -5   3   1        513.88        374.16       105.19 o                         
  -3   3   1      80530.30      78348.78      1406.28 o                         
  -1   3   1        878.58        852.32        37.79 o                         
   1   3   1         34.17         31.10         9.15 o                         
   3   3   1       1254.69       1319.33        45.95 o                         
   5   3   1        913.68        837.04        31.56 o                         
   7   3   1        129.84        138.75        35.68 o                         
   9   3   1        286.10        265.00        56.59 o                         
  11   3   1      23655.03      23885.89       824.03 o                         
  13   3   1        130.44        196.44        65.09 o                         
 -12   4   1         42.83         54.81        47.36 o                         
 -10   4   1       3105.87       3014.64       202.59 o                         
  -8   4   1        282.07        341.41        63.14 o                         
  -6   4   1        278.43        306.47        45.99 o                         
  -4   4   1       1292.41       1312.21       163.89 o                         
  -2   4   1       1909.33       1883.08        70.52 o                         
   0   4   1         78.16         69.52        25.84 o                         
   2   4   1        428.05        446.32        54.45 o                         
   4   4   1       9008.81       9023.81       239.53 o                         
   6   4   1        150.35        165.03        19.44 o                         
   8   4   1        345.38        365.15        62.86 o                         
  10   4   1       1064.52        780.68       100.39 o                         
  12   4   1        432.29        394.76        79.40 o                         
  -9   5   1        653.33        637.46        92.09 o                         
  -7   5   1        197.23        254.91        56.55 o                         
  -5   5   1        742.34        578.54        87.62 o                         
  -3   5   1      26158.13      25362.94       648.01 o                         
  -1   5   1        879.88        951.71       102.56 o                         
   1   5   1         70.90         78.86        40.91 o                         
   3   5   1        732.60        722.22        50.34 o                         
   5   5   1        516.60        506.27        43.66 o                         
   7   5   1        145.18         82.04        37.68 o                         
   9   5   1        847.30        778.85       111.66 o                         
  -6   6   1          7.91         -1.64        33.40 o                         
  -4   6   1        163.04        137.96        24.10 o                         
  -2   6   1        160.84        202.29        30.15 o                         
   0   6   1          1.66          7.44        16.54 o                         
   2   6   1       1343.64       1275.59        74.47 o                         
   4   6   1      30549.48      30607.03       746.17 o                         
   6   6   1        873.22        808.63        46.66 o                         
  -6  -6   2       1855.31       1752.63       124.42 o                         
  -4  -6   2        200.37        205.65        42.39 o                         
  -2  -6   2        119.99        100.04        31.87 o                         
   0  -6   2       1327.68       1257.29        95.34 o                         
   2  -6   2       1249.61       1381.65       123.15 o                         
   4  -6   2        122.85        136.06        38.79 o                         
   6  -6   2        373.19        354.88        53.49 o                         
  -9  -5   2        182.55        209.99        99.07 o                         
  -7  -5   2        835.69       1027.25        86.32 o                         
  -5  -5   2       1123.33       1070.86        76.99 o                         
  -3  -5   2         58.55         74.94        25.88 o                         
  -1  -5   2        590.99        594.93       110.55 o                         
   1  -5   2      30780.33      31760.92       691.52 o                         
   3  -5   2        738.36        765.03        69.46 o                         
   5  -5   2         34.44         33.08        30.14 o                         
   7  -5   2       1107.17       1264.37       114.46 o                         
   9  -5   2        514.69        540.45        92.70 o                         
 -12  -4   2        104.75         89.86        57.72 o                         
 -10  -4   2         64.59         30.14        58.13 o                         
  -8  -4   2        712.35        593.36       126.22 o                         
  -6  -4   2      64755.86      69704.52      1819.52 o                         
  -4  -4   2       1210.98       1120.36        68.41 o                         
  -2  -4   2         13.12          3.23        10.59 o                         
   0  -4   2        384.36        415.59        32.37 o                         
   2  -4   2        227.07        221.70        24.84 o                         
   4  -4   2         24.57         42.36        20.51 o                         
   6  -4   2        984.42       1041.80        79.44 o                         
   8  -4   2      43886.76      44222.98      1201.95 o                         
  10  -4   2        406.75        419.14        69.50 o                         
 -13  -3   2      15909.52      15579.02       589.54 o                         
 -11  -3   2        511.94        423.48       137.45 o                         
  -9  -3   2        264.17        173.45        72.18 o                         
  -7  -3   2        112.01         95.74        31.43 o                         
  -5  -3   2        627.90        673.48        66.38 o                         
  -3  -3   2        206.26        213.35        18.32 o                         
  -1  -3   2       1011.56       1076.99        40.03 o                         
   1  -3   2      74837.60      77530.82      1520.97 o                         
   3  -3   2        362.01        388.02        28.49 o                         
   5  -3   2        323.02        274.43        34.10 o                         
   7  -3   2        196.67        125.70        25.63 o                         
   9  -3   2        274.73        249.00        46.32 o                         
  11  -3   2        203.74        190.09        57.17 o                         
 -14  -2   2        113.87        130.19        55.88 o                         
 -12  -2   2        499.20        456.64        76.98 o                         
 -10  -2   2       1016.72       1089.89       153.38 o                         
  -8  -2   2        105.18         92.49        27.68 o                         
  -6  -2   2      16799.78      17959.90       620.81 o                         
  -4  -2   2        141.09        138.48        13.88 o                         
  -2  -2   2         89.82        101.07        10.93 o                         
   0  -2   2        667.68        741.04        31.14 o                         
   2  -2   2       1203.56       1257.50        41.43 o                         
   4  -2   2         96.26        109.34        15.60 o                         
   6  -2   2        481.87        548.26        49.62 o                         
   8  -2   2       8547.25       9458.07       250.12 o                         
  10  -2   2         46.32         25.62        37.14 o                         
  12  -2   2        657.92        718.43       110.54 o                         
 -13  -1   2      21200.51      22394.35       842.26 o                         
 -11  -1   2        105.54        109.01        34.92 o                         
  -9  -1   2        255.93        254.28        51.72 o                         
  -7  -1   2        421.41        407.70        73.34 o                         
  -5  -1   2        451.42        464.14        41.02 o                         
  -3  -1   2        384.37        357.09        23.05 o                         
  -1  -1   2         79.72         96.68         9.56 o                         
   1  -1   2     142075.59     146481.31      3010.50 o                         
   3  -1   2        398.57        393.39        23.05 o                         
   5  -1   2        429.86        401.48        21.89 o                         
   7  -1   2        314.05        340.50        81.92 o                         
   9  -1   2        529.79        657.36        77.65 o                         
  11  -1   2        207.33        273.91        62.10 o                         
  13  -1   2        306.85        297.31       187.98 o                         
 -14   0   2        238.90        311.27       109.86 o                         
 -12   0   2        109.69         93.77        40.38 o                         
 -10   0   2        214.35        228.09        38.00 o                         
  -8   0   2         22.24         35.52        16.15 o                         
  -6   0   2     165433.38     160777.91      4195.51 o                         
  -4   0   2          8.29          1.08         8.61 o                         
  -2   0   2         36.24         20.31         7.97 o                         
   0   0   2        344.71        269.42        28.65 o                         
   2   0   2        181.76        159.99        17.79 o                         
   4   0   2          6.81         17.94         7.53 o                         
   6   0   2        142.91        177.66        24.24 o                         
   8   0   2      96043.05      88150.41      2323.89 o                         
  10   0   2          0.42         -2.46        28.42 o                         
  12   0   2        251.59        295.97        67.63 o                         
  14   0   2        143.00         99.99        57.45 o                         
 -15   1   2         22.18         40.90        76.42 o                         
 -13   1   2      24033.57      23880.08      1195.21 o                         
 -11   1   2        109.46         81.83        36.61 o                         
  -9   1   2        241.91        291.11        50.64 o                         
  -7   1   2        491.99        565.74        56.11 o                         
  -5   1   2        440.54        513.06        44.72 o                         
  -3   1   2        334.35        303.96        27.35 o                         
  -1   1   2         99.71        122.46        14.01 o                         
   1   1   2     150627.39     158975.19      3436.81 o                         
   3   1   2        422.73        379.56        16.94 o                         
   5   1   2        402.22        356.93        20.36 o                         
   7   1   2        392.02        311.48        59.30 o                         
   9   1   2        491.92        488.55        63.66 o                         
  11   1   2        191.61        228.02        51.36 o                         
  13   1   2        286.43        123.88        82.95 o                         
 -14   2   2        155.03        148.50        62.02 o                         
 -12   2   2        581.96        731.51        98.87 o                         
 -10   2   2        998.01        976.39       102.62 o                         
  -8   2   2        103.63        149.78        33.92 o                         
  -6   2   2      16886.18      18129.87       900.20 o                         
  -4   2   2        173.55        134.50        19.05 o                         
  -2   2   2         67.07         77.75        10.77 o                         
   0   2   2        883.89        931.94        30.63 o                         
   2   2   2       1337.33       1321.34        46.68 o                         
   4   2   2         82.30         91.71        12.14 o                         
   6   2   2        472.46        508.15        23.81 o                         
   8   2   2       8640.34       9078.19       349.97 o                         
  10   2   2         59.02        133.49        59.21 o                         
  12   2   2        640.58        654.56       130.48 o                         
 -13   3   2      13550.79      13347.65       764.00 o                         
 -11   3   2        510.00        378.01        75.46 o                         
  -9   3   2        270.24        274.74        46.70 o                         
  -7   3   2        170.61        183.06        35.85 o                         
  -5   3   2        833.94        827.20        55.64 o                         
  -3   3   2        213.58        242.23        31.25 o                         
  -1   3   2       1017.15       1018.52        82.23 o                         
   1   3   2      69218.58      71151.91      1493.98 o                         
   3   3   2        354.08        366.15        27.76 o                         
   5   3   2        320.80        296.28        25.15 o                         
   7   3   2        315.24        311.03        51.75 o                         
   9   3   2        360.36        348.81       102.91 o                         
  11   3   2        212.59        135.92        93.70 o                         
 -12   4   2        104.26        113.92        60.29 o                         
 -10   4   2         72.82          1.69        29.20 o                         
  -8   4   2        740.92        797.51        80.61 o                         
  -6   4   2      64200.72      66984.80      1838.67 o                         
  -4   4   2       1260.12       1204.65       130.33 o                         
  -2   4   2         10.93         10.98        10.75 o                         
   0   4   2        376.23        340.58        29.26 o                         
   2   4   2        234.62        228.27        24.33 o                         
   4   4   2         18.61         15.17        22.60 o                         
   6   4   2       1063.75       1137.81        67.52 o                         
   8   4   2      43463.23      43111.85      1475.91 o                         
  10   4   2        399.10        409.10       137.39 o                         
  -9   5   2        159.23        142.24        62.04 o                         
  -7   5   2        844.55        826.38        95.61 o                         
  -5   5   2       1065.66        996.31        82.58 o                         
  -3   5   2         37.89         39.44        21.53 o                         
  -1   5   2        678.96        702.42        46.05 o                         
   1   5   2      33785.65      33355.34       697.49 o                         
   3   5   2        825.72        940.75        85.80 o                         
   5   5   2         24.16         -1.37        14.72 o                         
   7   5   2       1100.94       1005.41       106.06 o                         
   9   5   2        471.90        450.76        78.81 o                         
  -6   6   2       2080.17       2114.32       186.62 o                         
  -4   6   2        201.13        206.30        35.00 o                         
  -2   6   2        106.76        102.06        25.06 o                         
   0   6   2       1510.28       1616.99       134.60 o                         
   2   6   2       1362.98       1484.81        92.69 o                         
   4   6   2        112.12        117.21        30.75 o                         
   6   6   2        331.05        355.81        64.10 o                         
  -6  -6   3          5.04         18.30        26.91 o                         
  -4  -6   3       1026.36       1032.91       106.33 o                         
  -2  -6   3      31047.80      29691.68       845.27 o                         
   0  -6   3       1136.40       1164.33       109.16 o                         
   2  -6   3         15.03         25.71        36.60 o                         
   4  -6   3        230.55        278.90        64.08 o                         
  -9  -5   3      14882.71      15475.15       844.67 o                         
  -7  -5   3        678.42        731.22        69.02 o                         
  -5  -5   3        134.83        180.31        33.66 o                         
  -3  -5   3        236.73        242.43        48.47 o                         
  -1  -5   3        711.10        733.53        67.09 o                         
   1  -5   3         31.17         41.23        17.72 o                         
   3  -5   3       1239.76       1310.95        76.72 o                         
   5  -5   3      20077.75      20324.74       559.51 o                         
   7  -5   3        254.87        200.25        40.91 o                         
 -12  -4   3        435.01        263.18       108.30 o                         
 -10  -4   3        377.27        334.03       103.44 o                         
  -8  -4   3       1352.69       1449.59       199.98 o                         
  -6  -4   3        392.04        415.54        42.11 o                         
  -4  -4   3        399.85        382.38        42.27 o                         
  -2  -4   3       9092.61       9358.94       458.27 o                         
   0  -4   3        235.76        252.68        26.87 o                         
   2  -4   3         81.70         64.85        14.24 o                         
   4  -4   3       1225.85       1273.94        74.53 o                         
   6  -4   3       1062.27        965.29        95.59 o                         
   8  -4   3        215.27        263.18        41.12 o                         
  10  -4   3        510.16        483.24        51.56 o                         
 -13  -3   3        374.91        308.13        75.24 o                         
 -11  -3   3        120.08         85.06        64.60 o                         
  -9  -3   3      31415.43      33927.60      1180.38 o                         
  -7  -3   3        368.31        389.20        55.79 o                         
  -5  -3   3        109.75         92.88        33.92 o                         
  -3  -3   3       1136.78       1166.61        48.05 o                         
  -1  -3   3       1076.88       1051.78        50.31 o                         
   1  -3   3         67.63         85.88        15.73 o                         
   3  -3   3        402.87        401.71        29.79 o                         
   5  -3   3      44989.79      46190.37      1289.43 o                         
   7  -3   3        459.35        471.26       123.44 o                         
   9  -3   3        244.76        275.88        36.68 o                         
  11  -3   3        592.66        585.39        90.38 o                         
 -14  -2   3        211.85        192.19        85.62 o                         
 -12  -2   3         46.56         99.93        43.58 o                         
 -10  -2   3        389.62        424.45        61.60 o                         
  -8  -2   3        134.98         87.28        42.00 o                         
  -6  -2   3        108.97        100.42        34.46 o                         
  -4  -2   3        543.20        556.61        31.30 o                         
  -2  -2   3     163858.86     167897.16      3386.25 o                         
   0  -2   3        619.56        595.17        32.19 o                         
   2  -2   3        150.66        143.93        17.77 o                         
   4  -2   3        320.37        316.93        25.78 o                         
   6  -2   3        208.57        214.75        35.55 o                         
   8  -2   3         57.22         34.27        38.22 o                         
  10  -2   3        396.89        376.60        54.62 o                         
  12  -2   3      31374.70      32064.38      1157.92 o                         
 -13  -1   3        542.26        642.48       179.50 o                         
 -11  -1   3        137.10        216.44        72.15 o                         
  -9  -1   3      48957.01      47456.45      2055.18 o                         
  -7  -1   3         69.62         66.75        23.69 o                         
  -5  -1   3        154.26        185.29        28.01 o                         
  -3  -1   3         43.51         43.86        17.23 o                         
  -1  -1   3        571.32        588.44        26.49 o                         
   1  -1   3         22.27         12.51         5.95 o                         
   3  -1   3        544.17        628.61        32.41 o                         
   5  -1   3      75146.55      73301.37      1735.84 o                         
   7  -1   3         21.05          6.73        11.23 o                         
   9  -1   3        507.18        604.87       177.38 o                         
  11  -1   3         39.15         56.26        45.37 o                         
  13  -1   3        209.57        191.95        66.20 o                         
 -14   0   3        206.18        313.40       105.54 o                         
 -12   0   3        549.78        453.93        64.69 o                         
 -10   0   3         50.75         90.43        36.60 o                         
  -8   0   3        570.06        534.12        52.87 o                         
  -6   0   3       1086.11       1028.51        68.21 o                         
  -4   0   3        167.65        316.38        40.63 o                         
  -2   0   3      29446.33      32400.25       729.86 o                         
   0   0   3        329.69        260.67        15.30 o                         
   2   0   3        156.93        130.71        12.42 o                         
   4   0   3         14.64         14.86         7.33 o                         
   6   0   3       1017.57       1013.00        35.19 o                         
   8   0   3        205.50        215.04        28.55 o                         
  10   0   3        621.45        738.95        94.89 o                         
  12   0   3       2730.52       2817.32       195.11 o                         
 -13   1   3        639.99        802.13       110.03 o                         
 -11   1   3        138.67        101.61        32.94 o                         
  -9   1   3      44606.73      41929.90       907.74 o                         
  -7   1   3         79.28         79.34        19.91 o                         
  -5   1   3        141.56        203.88        48.47 o                         
  -3   1   3         19.99          6.46        12.92 o                         
  -1   1   3        736.73        765.32        27.60 o                         
   1   1   3         25.08         16.30         7.75 o                         
   3   1   3        579.75        682.15        27.95 o                         
   5   1   3      69725.12      69426.06      1432.04 o                         
   7   1   3         26.85         20.30         9.99 o                         
   9   1   3        537.51        530.00        67.54 o                         
  11   1   3         30.16         40.56        36.04 o                         
  13   1   3        259.46        291.90       107.71 o                         
 -14   2   3        239.98        261.00        69.95 o                         
 -12   2   3         46.20         11.46        35.34 o                         
 -10   2   3        366.09        660.79        90.21 o                         
  -8   2   3        155.72        188.08        40.93 o                         
  -6   2   3        104.74         91.46        24.73 o                         
  -4   2   3        593.06        657.13        36.83 o                         
  -2   2   3     163345.83     169930.48      5935.80 o                         
   0   2   3        642.61        647.78        41.60 o                         
   2   2   3        148.92        129.86        15.01 o                         
   4   2   3        324.99        321.01        26.65 o                         
   6   2   3        206.96        152.60        21.01 o                         
   8   2   3         53.77         84.39        32.35 o                         
  10   2   3        440.84        433.99        68.59 o                         
  12   2   3      31199.00      32204.76      1614.15 o                         
 -13   3   3        292.46        232.44        70.90 o                         
 -11   3   3        139.35        101.24        38.79 o                         
  -9   3   3      34697.85      35386.84       982.95 o                         
  -7   3   3        431.35        449.36        50.89 o                         
  -5   3   3        100.31        124.13        30.69 o                         
  -3   3   3       1244.31       1175.08        34.33 o                         
  -1   3   3       1038.70       1055.45        36.56 o                         
   1   3   3         48.28         55.40        12.11 o                         
   3   3   3        451.37        496.89        31.60 o                         
   5   3   3      48876.05      49821.45      1004.15 o                         
   7   3   3        492.07        535.21        37.68 o                         
   9   3   3        214.62        336.06       113.63 o                         
  11   3   3        635.33        569.15        92.73 o                         
 -12   4   3        423.27        348.05       116.38 o                         
 -10   4   3        490.01        621.97       122.34 o                         
  -8   4   3       1486.14       1640.67       153.84 o                         
  -6   4   3        370.36        503.61        84.55 o                         
  -4   4   3        378.34        430.87        42.17 o                         
  -2   4   3       9263.62       9563.55       223.27 o                         
   0   4   3        278.62        259.46        25.91 o                         
   2   4   3         56.88         64.29        15.77 o                         
   4   4   3       1453.79       1464.11        58.95 o                         
   6   4   3       1146.97       1080.70        71.31 o                         
   8   4   3        204.78        198.98        51.70 o                         
  10   4   3        467.56        474.15       122.86 o                         
  -9   5   3      12598.26      13379.79       585.47 o                         
  -7   5   3        634.05        629.18        98.73 o                         
  -5   5   3        132.03         97.72        63.53 o                         
  -3   5   3        369.83        449.43        40.95 o                         
  -1   5   3        925.98        842.68        58.02 o                         
   1   5   3         25.59         25.44        18.84 o                         
   3   5   3       1208.42       1251.24        98.86 o                         
   5   5   3      17372.65      17684.27       579.42 o                         
   7   5   3        213.31        230.00        54.93 o                         
  -6   6   3          8.64        -39.56        39.56 o                         
  -4   6   3       1077.01       1155.83       135.88 o                         
  -2   6   3      30537.31      29592.24       725.63 o                         
   0   6   3       1144.97       1201.43       189.52 o                         
   2   6   3         19.60         30.70        22.76 o                         
   4   6   3        194.96        184.46        78.61 o                         
  -6  -6   4        709.25        685.85        76.57 o                         
  -4  -6   4       1372.51       1354.35       100.06 o                         
  -2  -6   4         56.47         32.16        30.48 o                         
   0  -6   4        432.65        426.83        66.28 o                         
   2  -6   4       1846.77       1850.45       125.49 o                         
   4  -6   4         72.29         45.75        33.23 o                         
  -9  -5   4        152.82        150.75        89.37 o                         
  -7  -5   4        288.97        313.55        38.02 o                         
  -5  -5   4      21743.04      22336.43       661.44 o                         
  -3  -5   4        704.22        698.84        65.16 o                         
  -1  -5   4         27.38         -7.12        18.26 o                         
   1  -5   4       1332.07       1489.16        94.48 o                         
   3  -5   4        831.30        789.67        59.89 o                         
   5  -5   4         83.77        101.53        32.41 o                         
   7  -5   4        300.69        255.90        46.14 o                         
 -10  -4   4        594.17        457.14       121.83 o                         
  -8  -4   4         20.07        -26.44        27.59 o                         
  -6  -4   4        398.12        347.42        40.42 o                         
  -4  -4   4        148.90        148.51        29.28 o                         
  -2  -4   4         11.43         26.87        17.12 o                         
   0  -4   4       1134.15       1155.08        55.94 o                         
   2  -4   4      62601.41      63943.69      1693.44 o                         
   4  -4   4        758.80        746.60        56.05 o                         
   6  -4   4        105.83         97.29        44.68 o                         
   8  -4   4        269.55        171.13        57.09 o                         
  10  -4   4         66.89         85.40        30.81 o                         
 -13  -3   4         26.58         10.76        61.36 o                         
 -11  -3   4        381.07        424.55       116.38 o                         
  -9  -3   4        371.69        279.78        98.60 o                         
  -7  -3   4        709.77        708.84        82.18 o                         
  -5  -3   4      46730.85      47528.90      1234.67 o                         
  -3  -3   4        325.60        311.36        36.65 o                         
  -1  -3   4         97.28        123.73        17.28 o                         
   1  -3   4         98.95        131.58        26.92 o                         
   3  -3   4        665.97        704.57        49.18 o                         
   5  -3   4         57.59         50.91        18.09 o                         
   7  -3   4        998.38        935.44        71.82 o                         
   9  -3   4      20627.32      20834.72       582.90 o                         
  11  -3   4         24.75         17.14        19.58 o                         
 -14  -2   4        112.31          2.84        46.26 o                         
 -12  -2   4       3175.60       2810.70       257.49 o                         
 -10  -2   4         91.62         51.56        47.91 o                         
  -8  -2   4        428.66        436.95        62.94 o                         
  -6  -2   4        264.24        258.67        71.12 o                         
  -4  -2   4       1381.35       1310.23        42.19 o                         
  -2  -2   4        316.20        304.44        22.93 o                         
   0  -2   4        609.14        700.45        52.37 o                         
   2  -2   4      16524.18      17617.13       449.93 o                         
   4  -2   4        264.40        246.17        24.54 o                         
   6  -2   4        341.79        321.81        43.65 o                         
   8  -2   4        295.52        323.34        36.26 o                         
  10  -2   4        718.89        828.37        64.05 o                         
  12  -2   4        248.52        184.35        65.48 o                         
 -13  -1   4        234.02        276.37        62.35 o                         
 -11  -1   4        388.11        301.76        84.06 o                         
  -9  -1   4        643.68        414.31        90.63 o                         
  -7  -1   4        131.30         85.08        26.92 o                         
  -5  -1   4      74370.17      71751.62      1667.51 o                         
  -3  -1   4        297.78        262.71        13.16 o                         
  -1  -1   4          4.13          3.28         6.63 o                         
   1  -1   4        493.34        500.94        38.32 o                         
   3  -1   4        869.71        809.15       120.55 o                         
   5  -1   4         53.07         66.30        14.48 o                         
   7  -1   4        420.38        503.31        69.00 o                         
   9  -1   4      28242.64      28838.87       965.15 o                         
  11  -1   4        104.02        139.23        52.26 o                         
 -14   0   4         58.33         44.05        43.60 o                         
 -12   0   4      47111.96      44527.80      2115.94 o                         
 -10   0   4         49.54         50.60        30.14 o                         
  -8   0   4         23.35         -8.63        16.68 o                         
  -6   0   4        484.69        473.88        46.05 o                         
  -4   0   4        101.88         89.87        18.37 o                         
  -2   0   4         15.25         12.20         4.81 o                         
   0   0   4        179.09        250.46        30.71 o                         
   2   0   4     159798.02     119299.11      3033.58 o                         
   4   0   4         29.24         23.68         9.31 o                         
   6   0   4        304.98        293.77        24.29 o                         
   8   0   4        269.89        249.78        35.55 o                         
  10   0   4        123.38        107.54        43.45 o                         
  12   0   4         68.76         86.95        51.35 o                         
 -13   1   4        291.20        243.06        99.65 o                         
 -11   1   4        344.00        342.17        45.64 o                         
  -9   1   4        547.89        620.86        55.22 o                         
  -7   1   4        131.78        122.29        23.98 o                         
  -5   1   4      79728.70      77248.76      2403.60 o                         
  -3   1   4        324.43        280.74        27.59 o                         
  -1   1   4         12.07          7.97        12.92 o                         
   1   1   4        634.74        581.94        50.78 o                         
   3   1   4        773.11        676.85        32.55 o                         
   5   1   4         48.92         62.72        11.55 o                         
   7   1   4        400.92        406.27        39.99 o                         
   9   1   4      31469.59      31843.48       835.81 o                         
  11   1   4        101.85        121.47        45.49 o                         
 -14   2   4        100.97         52.88        64.70 o                         
 -12   2   4       3290.47       3342.64       158.71 o                         
 -10   2   4         92.75         66.57        33.46 o                         
  -8   2   4        417.95        464.12        73.84 o                         
  -6   2   4        397.32        416.64        46.37 o                         
  -4   2   4       1488.33       1502.16        61.30 o                         
  -2   2   4        302.63        285.81        18.85 o                         
   0   2   4        596.15        627.58        56.14 o                         
   2   2   4      16593.01      17409.88       374.28 o                         
   4   2   4        300.27        359.84        30.45 o                         
   6   2   4        322.66        324.25        30.69 o                         
   8   2   4        424.25        445.72        40.83 o                         
  10   2   4        748.30        756.52       110.03 o                         
  12   2   4        243.23        133.55        80.78 o                         
 -13   3   4         22.00         -6.48        42.60 o                         
 -11   3   4        529.15        542.62        93.26 o                         
  -9   3   4        431.50        408.06        76.46 o                         
  -7   3   4        701.57        684.84        96.94 o                         
  -5   3   4      42420.89      43001.60      1525.51 o                         
  -3   3   4        319.15        291.86        39.49 o                         
  -1   3   4         76.66         74.66        16.30 o                         
   1   3   4        193.24        222.71        21.32 o                         
   3   3   4        842.07        823.55        42.12 o                         
   5   3   4         51.20         53.29        15.99 o                         
   7   3   4       1016.89       1000.88        56.69 o                         
   9   3   4      17935.36      18580.41       729.40 o                         
  11   3   4         15.05         -7.60        37.62 o                         
 -10   4   4        632.31        797.52       114.99 o                         
  -8   4   4         18.44         13.75        42.88 o                         
  -6   4   4        353.28        361.42        98.06 o                         
  -4   4   4        172.16        191.09        53.05 o                         
  -2   4   4          4.04         21.71        13.14 o                         
   0   4   4       1213.90       1141.08        62.02 o                         
   2   4   4      62082.89      63384.35      1467.12 o                         
   4   4   4        745.82        791.68        53.92 o                         
   6   4   4        114.02        117.20        26.38 o                         
   8   4   4        233.44        256.32        34.47 o                         
  10   4   4         54.04         57.93        49.96 o                         
  -9   5   4        107.86         67.29        97.98 o                         
  -7   5   4        337.16        340.16        78.53 o                         
  -5   5   4      24210.24      24702.76       874.28 o                         
  -3   5   4        796.83        813.48        47.04 o                         
  -1   5   4         24.43          1.44        15.93 o                         
   1   5   4       1362.38       1358.49        79.48 o                         
   3   5   4        746.07        802.17        60.20 o                         
   5   5   4         72.83         86.35        28.08 o                         
   7   5   4        337.13        374.20        46.17 o                         
  -6   6   4        859.85        989.40       300.45 o                         
  -4   6   4       1471.81       1600.66       162.23 o                         
  -2   6   4         46.13         65.14        25.84 o                         
   0   6   4        383.65        414.52        47.16 o                         
   2   6   4       2046.60       1977.41       105.28 o                         
   4   6   4         99.99        116.39        33.75 o                         
  -4  -6   5          1.01          5.54        24.89 o                         
  -2  -6   5        272.49        320.21        58.70 o                         
   0  -6   5         56.78         54.68        37.67 o                         
   2  -6   5         22.94         68.03        39.69 o                         
  -7  -5   5        609.02        802.72       109.59 o                         
  -5  -5   5         70.60        110.35        45.22 o                         
  -3  -5   5       1108.67        998.85        79.96 o                         
  -1  -5   5      20137.82      19255.16       538.14 o                         
   1  -5   5        318.27        301.25        98.04 o                         
   3  -5   5         70.45         92.85        27.37 o                         
   5  -5   5        166.51         74.13        32.78 o                         
 -10  -4   5        266.91        231.58        96.94 o                         
  -8  -4   5       3219.32       3118.89       189.45 o                         
  -6  -4   5        118.11        115.26        23.30 o                         
  -4  -4   5        190.86        169.33        64.08 o                         
  -2  -4   5        899.43        807.99        65.72 o                         
   0  -4   5       1590.69       1596.33       162.87 o                         
   2  -4   5         52.55         20.36        16.54 o                         
   4  -4   5        710.70        796.16        59.37 o                         
   6  -4   5       2871.99       2870.61       176.94 o                         
   8  -4   5         73.34        112.96        68.90 o                         
 -11  -3   5        240.91         60.32        62.47 o                         
  -9  -3   5        666.23        621.16       112.71 o                         
  -7  -3   5        808.84        799.81        96.20 o                         
  -5  -3   5        268.84        295.59        30.64 o                         
  -3  -3   5        361.57        368.26        32.48 o                         
  -1  -3   5      45518.13      46638.78      1110.22 o                         
   1  -3   5        719.33        756.96        45.61 o                         
   3  -3   5         36.84         43.06        17.51 o                         
   5  -3   5        977.19       1033.67        64.57 o                         
   7  -3   5        675.07        694.52        87.37 o                         
   9  -3   5        119.81         70.75        26.78 o                         
 -12  -2   5         27.31         42.84        39.52 o                         
 -10  -2   5        270.75        260.64        55.98 o                         
  -8  -2   5      66085.05      69432.81      2259.31 o                         
  -6  -2   5        323.30        334.51        57.58 o                         
  -4  -2   5          3.83         -2.27         7.11 o                         
  -2  -2   5        487.29        490.12        45.31 o                         
   0  -2   5        142.13        152.41        18.63 o                         
   2  -2   5         30.87         27.37        11.73 o                         
   4  -2   5        583.46        605.01        39.89 o                         
   6  -2   5      61430.41      63748.95      2028.12 o                         
   8  -2   5        146.88        188.33        29.94 o                         
  10  -2   5        177.46        219.75        39.29 o                         
 -13  -1   5        146.07         58.15        58.15 o                         
 -11  -1   5        264.23        169.12        71.10 o                         
  -9  -1   5        142.93        221.54       127.07 o                         
  -7  -1   5        507.08        507.64        74.42 o                         
  -5  -1   5        324.99        348.00        31.29 o                         
  -3  -1   5        606.94        696.72        35.08 o                         
  -1  -1   5      76062.23      71722.70      1447.76 o                         
   1  -1   5         70.06         70.23        14.00 o                         
   3  -1   5        178.57        185.64        37.70 o                         
   5  -1   5         48.70         48.10        14.40 o                         
   7  -1   5        541.92        625.85        48.77 o                         
   9  -1   5        109.67        112.09        41.45 o                         
  11  -1   5        571.44        404.56       223.70 o                         
 -14   0   5        390.07        414.92        78.38 o                         
 -12   0   5       1037.46       1101.16       113.13 o                         
 -10   0   5        263.37        355.04        50.38 o                         
  -8   0   5       9669.60      10099.85       318.22 o                         
  -6   0   5         33.07         10.81        31.22 o                         
  -4   0   5        142.15        202.63        27.60 o                         
  -2   0   5         68.67         73.80         9.69 o                         
   0   0   5       1538.74       1385.68        45.57 o                         
   2   0   5         18.03         13.35         8.96 o                         
   4   0   5        829.74        846.08        61.57 o                         
   6   0   5       8605.58       8151.58       193.81 o                         
   8   0   5        182.62        140.56        39.85 o                         
  10   0   5        442.24        477.01        45.27 o                         
  12   0   5          3.64         19.27        46.73 o                         
 -13   1   5        149.45         73.04        60.30 o                         
 -11   1   5        280.10        395.45       164.29 o                         
  -9   1   5         84.53         79.19        31.26 o                         
  -7   1   5        646.38        750.36        80.11 o                         
  -5   1   5        381.96        396.12        65.23 o                         
  -3   1   5        634.14        745.45        85.29 o                         
  -1   1   5      70661.75      69968.92      1882.24 o                         
   1   1   5         82.42         81.71        18.84 o                         
   3   1   5        168.24        166.48        17.73 o                         
   5   1   5         13.98         -7.25        11.34 o                         
   7   1   5        658.97        727.55        58.76 o                         
   9   1   5        110.56         93.83        23.68 o                         
  11   1   5        606.57        608.04        92.97 o                         
 -12   2   5         30.51          1.61        42.62 o                         
 -10   2   5        293.79        296.94        67.26 o                         
  -8   2   5      65784.91      67190.97      2263.81 o                         
  -6   2   5        340.90        304.67        56.68 o                         
  -4   2   5          2.12        -19.91        19.91 o                         
  -2   2   5        468.83        520.44        33.44 o                         
   0   2   5        159.26        172.15        40.39 o                         
   2   2   5         22.65         15.92        12.54 o                         
   4   2   5        639.10        614.45        43.87 o                         
   6   2   5      61177.05      61686.14      1441.40 o                         
   8   2   5        131.89        116.41        26.44 o                         
  10   2   5        184.27        174.20        81.31 o                         
 -11   3   5        215.87        271.56        75.75 o                         
  -9   3   5        745.63        498.57        84.42 o                         
  -7   3   5        735.21        841.41       107.06 o                         
  -5   3   5        214.12        162.46        46.29 o                         
  -3   3   5        388.16        462.87        67.45 o                         
  -1   3   5      49372.67      49920.63      1123.91 o                         
   1   3   5        768.12        817.39        50.99 o                         
   3   3   5         34.49         29.53        15.93 o                         
   5   3   5       1069.38        976.06       133.41 o                         
   7   3   5        587.37        632.36        46.12 o                         
   9   3   5        110.06        111.52        30.15 o                         
 -10   4   5        235.05        129.60        58.70 o                         
  -8   4   5       3415.96       3716.23       378.92 o                         
  -6   4   5        140.34        130.13        65.15 o                         
  -4   4   5        176.66        104.23        58.69 o                         
  -2   4   5       1116.90       1072.75        62.13 o                         
   0   4   5       1683.00       1737.71        80.45 o                         
   2   4   5         44.73         48.12        19.90 o                         
   4   4   5        661.24        627.61        52.21 o                         
   6   4   5       3022.69       2908.30       107.79 o                         
   8   4   5        101.63        162.57        35.53 o                         
  -7   5   5        812.73        916.60       192.56 o                         
  -5   5   5         87.32         80.20        53.63 o                         
  -3   5   5       1077.18       1146.98       132.83 o                         
  -1   5   5      17450.71      17232.85       458.17 o                         
   1   5   5        272.36        351.14        40.75 o                         
   3   5   5         58.75         61.62        23.90 o                         
   5   5   5        290.59        200.23        38.65 o                         
  -4   6   5          0.35        -42.59        42.59 o                         
  -2   6   5        217.79        195.18        31.80 o                         
   0   6   5         63.49         76.99        28.48 o                         
   2   6   5         16.73         -0.16        27.99 o                         
  -7  -5   6        144.86        157.82        56.85 o                         
  -5  -5   6        965.05       1129.69        81.40 o                         
  -3  -5   6        801.16        777.57       110.58 o                         
  -1  -5   6         78.42         88.83        47.37 o                         
   1  -5   6        354.64        201.18        48.47 o                         
   3  -5   6      14590.54      14602.73       403.59 o                         
   5  -5   6        458.09        523.89        65.36 o                         
 -10  -4   6         55.20         49.93        52.10 o                         
  -8  -4   6          3.07          4.67        36.77 o                         
  -6  -4   6        703.01        688.66        93.25 o                         
  -4  -4   6      44059.50      44338.66      1215.97 o                         
  -2  -4   6        735.15        801.86       106.81 o                         
   0  -4   6         16.00         15.16        18.08 o                         
   2  -4   6        409.44        428.83        43.77 o                         
   4  -4   6         67.91         59.50        41.99 o                         
   6  -4   6         65.94         71.98        31.97 o                         
 -11  -3   6      16047.09      15233.46       579.41 o                         
  -9  -3   6        239.34        182.38        54.34 o                         
  -7  -3   6        161.58        170.88        50.91 o                         
  -5  -3   6          4.48          8.82        12.77 o                         
  -3  -3   6        766.88        698.74        55.89 o                         
  -1  -3   6         22.92         16.67        15.08 o                         
   1  -3   6       1180.37       1184.90        59.97 o                         
   3  -3   6      29530.66      30694.49      1021.14 o                         
   5  -3   6         30.77         32.86        20.16 o                         
   7  -3   6        181.20        282.16        44.87 o                         
   9  -3   6         10.28          8.71        31.75 o                         
 -12  -2   6         63.45         -7.54        36.01 o                         
 -10  -2   6        893.68        855.25       105.11 o                         
  -8  -2   6        721.11        715.36        91.15 o                         
  -6  -2   6        566.81        718.96        88.65 o                         
  -4  -2   6       9593.39      10394.55       465.68 o                         
  -2  -2   6        191.71        148.81        35.01 o                         
   0  -2   6         24.57          5.63        11.12 o                         
   2  -2   6        361.03        481.30        41.40 o                         
   4  -2   6       1393.17       1404.86        71.26 o                         
   6  -2   6         53.31         36.27        18.64 o                         
   8  -2   6        782.00        718.83        64.04 o                         
  10  -2   6       1731.28       1644.84       116.11 o                         
 -13  -1   6        131.84        105.76        47.13 o                         
 -11  -1   6      21593.70      21132.97      1190.07 o                         
  -9  -1   6         50.48         37.68        48.44 o                         
  -7  -1   6        156.71        172.04        34.47 o                         
  -5  -1   6        491.42        516.99        52.04 o                         
  -3  -1   6        867.44        838.45        46.99 o                         
  -1  -1   6        138.43        128.59        30.69 o                         
   1  -1   6        519.51        530.47        39.46 o                         
   3  -1   6      42916.30      41559.09       886.26 o                         
   5  -1   6        269.98        274.20        27.14 o                         
   7  -1   6        207.30        237.58        37.45 o                         
   9  -1   6        272.80        318.39        47.67 o                         
  11  -1   6        401.41        511.44        96.44 o                         
 -12   0   6        397.72        385.77       104.52 o                         
 -10   0   6         67.02         89.22        33.23 o                         
  -8   0   6         15.23         -1.59        21.31 o                         
  -6   0   6        254.02        305.73        41.16 o                         
  -4   0   6      97178.12      96952.78      2547.54 o                         
  -2   0   6          6.50         -6.03         6.63 o                         
   0   0   6         57.77         41.05        11.34 o                         
   2   0   6        418.22        409.73        33.96 o                         
   4   0   6        124.45        154.74        29.07 o                         
   6   0   6         76.30         56.81        19.62 o                         
   8   0   6        385.23        416.18        49.27 o                         
  10   0   6      29832.69      29890.30      1069.43 o                         
 -13   1   6        123.82          8.61        65.68 o                         
 -11   1   6      24392.70      24753.16       852.94 o                         
  -9   1   6         65.14         35.25        35.25 o                         
  -7   1   6        151.01        167.79        47.38 o                         
  -5   1   6        617.77        590.43        66.36 o                         
  -3   1   6        743.81        671.46        66.98 o                         
  -1   1   6        107.79        123.97        19.92 o                         
   1   1   6        497.98        517.41        33.01 o                         
   3   1   6      46829.87      44362.01       894.06 o                         
   5   1   6        266.25        314.49        54.94 o                         
   7   1   6        197.61        229.28        44.70 o                         
   9   1   6        351.46        386.07        46.82 o                         
  11   1   6        322.08        357.66        82.63 o                         
 -12   2   6        130.09         43.18        45.96 o                         
 -10   2   6        949.73        993.33       115.65 o                         
  -8   2   6        711.98        846.23        99.95 o                         
  -6   2   6        542.09        586.69       148.82 o                         
  -4   2   6       9689.46      10080.92       395.50 o                         
  -2   2   6        226.66        284.57        24.80 o                         
   0   2   6         11.09         -8.65        16.68 o                         
   2   2   6        516.01        520.31        40.84 o                         
   4   2   6       1432.90       1228.93        67.96 o                         
   6   2   6         50.25         -1.08        15.00 o                         
   8   2   6        753.36        673.44        61.62 o                         
  10   2   6       1798.84       1900.80       207.13 o                         
 -11   3   6      13713.85      13346.20       576.28 o                         
  -9   3   6        224.27        171.22        58.93 o                         
  -7   3   6        162.19        109.02        49.08 o                         
  -5   3   6         20.03         20.74        27.40 o                         
  -3   3   6        972.24        894.89        95.70 o                         
  -1   3   6         33.62         28.14        14.11 o                         
   1   3   6       1197.05       1130.75        60.77 o                         
   3   3   6      26269.01      27518.70       692.30 o                         
   5   3   6         22.90         42.20        18.62 o                         
   7   3   6        179.14        209.87        32.34 o                         
   9   3   6         43.49         72.29        27.54 o                         
 -10   4   6         70.49         52.63        55.61 o                         
  -8   4   6          1.87         10.59        41.43 o                         
  -6   4   6        757.02        883.74       113.28 o                         
  -4   4   6      43617.74      44727.70      1520.91 o                         
  -2   4   6        728.01        753.89        93.86 o                         
   0   4   6         18.41         10.11        14.93 o                         
   2   4   6        356.06        363.58        40.63 o                         
   4   4   6         67.20         92.58        25.09 o                         
   6   4   6         58.22         57.45        38.75 o                         
  -7   5   6        130.20         45.98        60.00 o                         
  -5   5   6       1011.24        882.09       176.48 o                         
  -3   5   6        693.43        715.96       144.52 o                         
  -1   5   6         61.35         80.71        23.79 o                         
   1   5   6        388.51        375.59        43.41 o                         
   3   5   6      16494.66      16192.91       409.23 o                         
   5   5   6        501.57        628.16        82.99 o                         
  -5  -5   7        282.90        233.21        84.02 o                         
  -3  -5   7         53.82         52.14        30.74 o                         
  -1  -5   7         60.94         50.98        37.14 o                         
   1  -5   7        497.22        465.96        70.00 o                         
  -8  -4   7        364.28        263.97        71.65 o                         
  -6  -4   7       1274.01       1429.39       159.88 o                         
  -4  -4   7        183.74        254.16        39.76 o                         
  -2  -4   7        689.39        664.71        62.38 o                         
   0  -4   7       3168.12       3262.55       167.81 o                         
   2  -4   7        121.00         83.52        28.43 o                         
   4  -4   7         34.44         44.12        26.25 o                         
   6  -4   7        548.37        491.41        63.61 o                         
  -9  -3   7        213.03        270.35       114.70 o                         
  -7  -3   7      21603.27      23327.04       883.39 o                         
  -5  -3   7        374.12        325.33        62.39 o                         
  -3  -3   7         41.32         39.11        20.22 o                         
  -1  -3   7       1009.67       1093.74        79.37 o                         
   1  -3   7        847.20        873.34        67.31 o                         
   3  -3   7         86.58         92.08        24.82 o                         
   5  -3   7        409.98        336.55        40.19 o                         
   7  -3   7      13775.46      14078.48       608.06 o                         
 -12  -2   7        168.19        135.87        57.85 o                         
 -10  -2   7         33.94         -4.49        36.16 o                         
  -8  -2   7        492.63        575.04        87.57 o                         
  -6  -2   7         70.64         43.32        55.44 o                         
  -4  -2   7         13.70          8.39        11.84 o                         
  -2  -2   7        567.25        593.48        44.33 o                         
   0  -2   7      61795.19      65378.71      1510.49 o                         
   2  -2   7        202.35        205.21        30.08 o                         
   4  -2   7         95.36        110.65        24.73 o                         
   6  -2   7        363.17        380.36        41.27 o                         
   8  -2   7         47.15        112.86        41.00 o                         
 -11  -1   7        345.81        342.05        71.18 o                         
  -9  -1   7        442.12        407.48        73.93 o                         
  -7  -1   7      32540.98      31845.73       874.97 o                         
  -5  -1   7          0.31         -3.51        18.55 o                         
  -3  -1   7         47.86         44.23        13.94 o                         
  -1  -1   7        135.81        118.52        23.02 o                         
   1  -1   7        748.99        805.48        68.54 o                         
   3  -1   7         18.48         -5.54        12.92 o                         
   5  -1   7        800.41        800.45        76.08 o                         
   7  -1   7      20637.22      20203.43       680.47 o                         
   9  -1   7         25.40         36.47        30.15 o                         
 -12   0   7         37.41          9.69        53.82 o                         
 -10   0   7        373.37        353.44        82.97 o                         
  -8   0   7         36.91          6.46        26.91 o                         
  -6   0   7       1237.17       1273.47       112.43 o                         
  -4   0   7        429.75        368.02        53.86 o                         
  -2   0   7        868.81        878.35        51.96 o                         
   0   0   7       9383.87       9497.93       249.31 o                         
   2   0   7        276.26        299.78        28.20 o                         
   4   0   7         95.17         88.90        43.61 o                         
   6   0   7         43.27         43.66        20.51 o                         
   8   0   7        953.71        892.06        75.49 o                         
  10   0   7         98.00        112.68        34.66 o                         
 -11   1   7        436.09        381.50       107.77 o                         
  -9   1   7        458.83        487.18        77.73 o                         
  -7   1   7      29153.72      29495.64      1048.87 o                         
  -5   1   7          1.32          5.38        24.35 o                         
  -3   1   7         37.11         65.55        26.90 o                         
  -1   1   7         68.16         65.51        19.16 o                         
   1   1   7        917.50        905.28        47.66 o                         
   3   1   7         19.77         13.25        11.90 o                         
   5   1   7        840.17        794.11        55.71 o                         
   7   1   7      18095.46      18112.74       473.57 o                         
   9   1   7         33.87         24.79        25.13 o                         
 -12   2   7        183.07        159.30        77.00 o                         
 -10   2   7         32.40         16.75        43.72 o                         
  -8   2   7        457.05        567.39        86.37 o                         
  -6   2   7         85.64         46.71        31.30 o                         
  -4   2   7          6.54         -1.24        24.32 o                         
  -2   2   7        611.79        601.82        39.57 o                         
   0   2   7      61532.70      65928.12      1509.28 o                         
   2   2   7        186.69        228.44        29.14 o                         
   4   2   7         98.88        110.94        29.07 o                         
   6   2   7        331.10        347.41        40.38 o                         
   8   2   7         42.87         38.89        27.45 o                         
  -9   3   7        214.68        238.00        65.48 o                         
  -7   3   7      24185.13      25528.76       895.17 o                         
  -5   3   7        417.29        415.60        70.09 o                         
  -3   3   7         40.39         54.53        35.93 o                         
  -1   3   7       1120.68       1040.26        63.58 o                         
   1   3   7        723.76        773.26        71.20 o                         
   3   3   7         77.90         71.97        22.22 o                         
   5   3   7        399.75        434.86        44.45 o                         
   7   3   7      15728.01      15478.97       395.16 o                         
  -8   4   7        508.06        576.74        96.67 o                         
  -6   4   7       1342.14       1573.18       281.46 o                         
  -4   4   7        178.14        183.69        55.65 o                         
  -2   4   7        636.83        622.75        44.00 o                         
   0   4   7       3323.09       3327.69       118.85 o                         
   2   4   7        161.68        169.43        29.23 o                         
   4   4   7         20.50         -0.78        20.67 o                         
   6   4   7        716.91        721.01        59.57 o                         
  -5   5   7        240.92        158.19        79.16 o                         
  -3   5   7         49.71         16.51        39.70 o                         
  -1   5   7        142.91        103.92        85.60 o                         
   1   5   7        662.53        735.54       128.31 o                         
  -6  -4   8          8.11          6.92        42.57 o                         
  -4  -4   8        407.73        485.74        69.50 o                         
  -2  -4   8         40.38         61.81        31.29 o                         
   0  -4   8         59.37         75.71        35.54 o                         
   2  -4   8        621.14        484.45        57.60 o                         
  -9  -3   8        447.42        356.50        80.26 o                         
  -7  -3   8        136.29        117.10        53.67 o                         
  -5  -3   8        868.45        821.11       100.83 o                         
  -3  -3   8      20958.87      20828.39       580.08 o                         
  -1  -3   8         42.68         16.09        19.66 o                         
   1  -3   8         38.78         48.26        24.37 o                         
   3  -3   8          1.39         11.88        20.51 o                         
   5  -3   8        430.44        379.98        46.46 o                         
 -10  -2   8       2332.31       2210.18       191.78 o                         
  -8  -2   8         17.29        -13.21        29.98 o                         
  -6  -2   8        184.29        128.00        50.62 o                         
  -4  -2   8        228.38        167.73        77.55 o                         
  -2  -2   8       1431.19       1499.55       125.97 o                         
   0  -2   8         71.12         71.61        23.47 o                         
   2  -2   8        910.27        937.26        63.00 o                         
   4  -2   8       3073.04       3094.73       118.65 o                         
   6  -2   8        147.19         94.41        72.68 o                         
 -11  -1   8        288.32        252.31        70.38 o                         
  -9  -1   8        531.08        427.57        75.63 o                         
  -7  -1   8        316.31        367.90       139.52 o                         
  -5  -1   8        469.64        542.62       121.27 o                         
  -3  -1   8      29133.76      31106.81       752.97 o                         
  -1  -1   8        208.41        217.75        32.11 o                         
   1  -1   8         10.82         12.18        17.84 o                         
   3  -1   8        418.53        409.10        43.01 o                         
   5  -1   8        681.85        776.77        58.31 o                         
   7  -1   8         76.16        112.89        45.22 o                         
 -10   0   8      33322.88      32972.34      1677.22 o                         
  -8   0   8         33.07         29.06        26.91 o                         
  -6   0   8          6.62          1.02        27.27 o                         
  -4   0   8        539.83        604.71        75.52 o                         
  -2   0   8         71.58         76.41        34.99 o                         
   0   0   8         59.84         38.23        19.23 o                         
   2   0   8        473.03        422.64        45.22 o                         
   4   0   8      41234.88      38025.73      2221.51 o                         
   6   0   8          7.70        -13.75        20.38 o                         
   8   0   8        114.30        147.40        45.00 o                         
 -11   1   8        378.08        456.84       119.60 o                         
  -9   1   8        425.78        345.93       100.22 o                         
  -7   1   8        249.01        218.66        73.25 o                         
  -5   1   8        445.83        308.28        83.00 o                         
  -3   1   8      32297.62      33675.12      1542.62 o                         
  -1   1   8        211.42        188.30        29.56 o                         
   1   1   8         16.94         12.92        13.70 o                         
   3   1   8        527.38        523.51        45.35 o                         
   5   1   8        553.85        565.44        51.25 o                         
   7   1   8         77.55         64.98        27.28 o                         
 -10   2   8       2432.75       2264.60       273.05 o                         
  -8   2   8         28.04        -13.08        72.12 o                         
  -6   2   8        178.76        166.80        50.10 o                         
  -4   2   8        347.43        307.13        57.48 o                         
  -2   2   8       1467.15       1417.75        68.48 o                         
   0   2   8         70.58         86.01        20.68 o                         
   2   2   8        878.79        855.93        59.82 o                         
   4   2   8       3145.27       3147.21       117.10 o                         
   6   2   8        168.03        194.27        34.49 o                         
  -9   3   8        606.18        679.06       106.61 o                         
  -7   3   8        180.69        156.38        72.15 o                         
  -5   3   8        877.51        785.43        96.51 o                         
  -3   3   8      18313.68      18321.36       716.98 o                         
  -1   3   8         31.45         60.67        27.45 o                         
   1   3   8         27.98         41.62        20.17 o                         
   3   3   8         15.49          4.26        18.54 o                         
   5   3   8        566.99        502.86        67.38 o                         
  -6   4   8          6.46          6.27        39.52 o                         
  -4   4   8        344.55        243.89       103.97 o                         
  -2   4   8         52.35         28.19        38.46 o                         
   0   4   8         48.85         25.16        20.05 o                         
   2   4   8        681.54        599.03        54.50 o                         
  -7  -3   9        623.43        575.07        98.31 o                         
  -5  -3   9        622.42        651.73        95.74 o                         
  -3  -3   9        149.66        120.34        29.17 o                         
  -1  -3   9        409.51        451.38        84.59 o                         
   1  -3   9      14021.79      14004.56       453.77 o                         
   3  -3   9        308.72        298.35        49.05 o                         
  -8  -2   9        349.56        485.60        94.18 o                         
  -6  -2   9      31715.66      32812.00      1162.20 o                         
  -4  -2   9        162.11        155.94        52.70 o                         
  -2  -2   9          1.71         10.33        15.30 o                         
   0  -2   9        461.34        423.28        47.82 o                         
   2  -2   9         36.88        106.43        43.60 o                         
   4  -2   9        108.10        112.00        58.68 o                         
  -9  -1   9        126.85        161.44        63.16 o                         
  -7  -1   9        187.44        263.04        70.10 o                         
  -5  -1   9        548.64        731.05       101.08 o                         
  -3  -1   9         92.93        118.08        19.38 o                         
  -1  -1   9        773.55        764.49        61.49 o                         
   1  -1   9      20924.17      20528.64       568.14 o                         
   3  -1   9         29.28         17.71        31.75 o                         
   5  -1   9         71.12         37.53        29.34 o                         
 -10   0   9        536.72        459.18       125.04 o                         
  -8   0   9        585.05        115.52       216.16 o                         
  -6   0   9       3682.83       3627.03       199.41 o                         
  -4   0   9         68.25         37.15        30.77 o                         
  -2   0   9         22.60          7.05        17.22 o                         
   0   0   9        104.36         30.07        49.53 o                         
   2   0   9       1263.57       1339.56        90.47 o                         
   4   0   9          0.01         -9.95        20.62 o                         
   6   0   9        795.33        688.39        69.43 o                         
  -9   1   9        132.94        207.81        85.06 o                         
  -7   1   9        110.55        109.82        64.60 o                         
  -5   1   9        704.00        901.71       140.22 o                         
  -3   1   9        121.31        161.96        47.13 o                         
  -1   1   9        807.71        734.84        85.24 o                         
   1   1   9      18412.14      18753.89       562.60 o                         
   3   1   9         37.51         57.32        27.26 o                         
   5   1   9         68.30         87.28        31.81 o                         
  -8   2   9        375.09        260.74        91.58 o                         
  -6   2   9      31522.37      31422.80      1604.59 o                         
  -4   2   9        154.55        123.83        69.99 o                         
  -2   2   9          2.21          3.23        39.82 o                         
   0   2   9        421.89        374.84        55.50 o                         
   2   2   9         39.16         36.89        22.23 o                         
   4   2   9        101.26        124.76        31.95 o                         
  -7   3   9        715.25        781.41       115.43 o                         
  -5   3   9        505.29        487.79        83.58 o                         
  -3   3   9        122.33        107.89        42.89 o                         
  -1   3   9        396.20        410.77        42.57 o                         
   1   3   9      15944.15      16140.45       477.31 o                         
   3   3   9        321.26        383.60        71.10 o                         
  -4  -2  10        705.72        617.08       175.24 o                         
  -2  -2  10       2285.62       2382.98       107.31 o                         
   0  -2  10         93.67         93.60        30.61 o                         
  -7  -1  10         60.03         79.66        67.82 o                         
  -5  -1  10         48.25         22.38        42.52 o                         
  -3  -1  10        396.63        391.22        71.32 o                         
  -1  -1  10        651.59        726.89        66.32 o                         
   1  -1  10         89.31         72.39        28.11 o                         
   3  -1  10        548.68        441.23        56.43 o                         
  -6   0  10         56.08         54.46        42.12 o                         
  -4   0  10        400.33        392.96       109.37 o                         
  -2   0  10      30156.36      32846.35       912.37 o                         
   0   0  10         22.21          6.46        20.22 o                         
   2   0  10         23.58         60.28        33.37 o                         
  -7   1  10         70.85        138.87        74.28 o                         
  -5   1  10         48.18         10.69        35.64 o                         
  -3   1  10        503.76        377.80        70.10 o                         
  -1   1  10        514.13        618.95        85.15 o                         
   1   1  10         82.72         74.28        33.37 o                         
   3   1  10        515.30        414.87        54.02 o                         
  -4   2  10        678.00        689.05       133.71 o                         
  -2   2  10       2358.80       2144.83       171.91 o                         
   0   2  10        113.25        127.05        36.61 o                         
                                                                                
